# Supplementary material for: A common mechanism involving the TORC1 pathway can lead to amphotericin B-persistence in biofilm and planktonic Saccharomyces cerevisiae populations
Source: Sci Rep. 2016 Feb 23;6:21874. doi: 10.1038/srep21874 (PMC4763212; doi:10.1038/srep21874)
Supplement: Supplementary Table S1 [file srep21874-s2.xls]

## Sheet: Biofilm
Gene name	logFC	logCPM	PValue	FDR
OSH2	9.73886	15.2988	1.63609e-14	3.35562e-11
SAC1	8.21336	11.753	3.85422e-10	3.9525e-07
GTR2	8.43895	8.77668	6.74932e-10	4.61429e-07
GTR1	7.21014	10.5159	2.08782e-09	1.07053e-06
MEH1	7.53346	8.47406	2.68297e-09	1.10056e-06
ERG5	5.54969	8.96237	1.79215e-08	6.12615e-06
SAH1	6.04741	11.981	3.42357e-08	9.79333e-06
SLM4	5.99047	8.29347	3.81992e-08	9.79333e-06
ASG1	6.29944	17.2183	1.81939e-07	4.14619e-05
ELM1	3.7494	4.47758	2.77348e-07	5.68841e-05
MDH2	5.27065	10.5167	4.24868e-07	7.92186e-05
EUG1	3.10074	5.38528	1.25003e-06	0.00021365
YLR283W	8.41201	13.2798	1.63209e-06	0.000257493
RHO3	4.97279	17.7571	2.33948e-06	0.000335705
RAS2	4.89144	9.31175	2.48092e-06	0.000335705
CYB5	3.61954	5.59483	2.61886e-06	0.000335705
SSN3	6.20272	12.0938	3.36623e-06	0.000406126
YGR182C	7.65983	12.9884	4.26943e-06	0.000451976
YGR190C	5.03484	17.8723	4.36875e-06	0.000451976
BRR1	5.95835	10.4215	4.40737e-06	0.000451976
TLG2	5.39683	8.33134	5.27796e-06	0.000515481
DOA4	4.58793	17.1368	5.77388e-06	0.000538283
PCK1	4.52719	10.4513	7.0074e-06	0.000608667
PET127	5.14229	7.09416	7.12239e-06	0.000608667
VHT1	4.51918	17.8706	8.90411e-06	0.000730494
SMA2	6.71248	13.3694	1.30211e-05	0.00102716
SHR5	4.00674	8.20334	1.48211e-05	0.00112585
YPT7	2.83462	2.42008	1.71267e-05	0.00125453
YBR238C	4.996	8.48854	1.77941e-05	0.00125848
YHR159W	-9.26857	3.25557	1.95349e-05	0.00133554
PTC2	3.1173	4.78666	2.20645e-05	0.00145982
ISU1	4.85185	12.2531	2.5137e-05	0.00156243
BUD9	3.60773	7.47861	2.5139e-05	0.00156243
PBP2	4.68831	11.2516	2.90135e-05	0.0017502
TGL1	4.46645	11.4494	3.20131e-05	0.00183794
SLM1	4.69939	7.8584	3.22602e-05	0.00183794
OM45	3.82038	7.54613	3.58789e-05	0.00198885
YBL055C	4.36025	7.46057	4.26799e-05	0.00225891
SAK1	3.94339	10.2903	4.29535e-05	0.00225891
DLT1	4.11203	7.66586	4.56e-05	0.00233814
YPL033C	5.41461	11.3154	5.15778e-05	0.00251866
GIN4	3.72033	9.9552	5.20413e-05	0.00251866
IZH3	4.40397	9.57089	5.31919e-05	0.00251866
YNR064C	2.91685	4.46578	5.40326e-05	0.00251866
YLR064W	3.59102	6.59277	5.72725e-05	0.00261035
RPL8B	2.81418	5.23107	6.19853e-05	0.00276374
PEP3	4.98452	11.5603	6.82473e-05	0.0029782
VTA1	4.07448	11.0899	7.24319e-05	0.00307194
NDT80	4.417	8.73118	7.3391e-05	0.00307194
YLR278C	3.7599	8.25488	7.88264e-05	0.00320298
SSZ1	2.43117	4.55229	7.9645e-05	0.00320298
RPS21A	5.07285	10.8011	8.18476e-05	0.00322826
JEM1	3.69442	16.8604	8.52724e-05	0.0032723
HRT3	4.295	11.8711	8.61552e-05	0.0032723
MRC1	4.97154	10.7165	9.08908e-05	0.00334719
APM3	3.73568	9.17856	9.1391e-05	0.00334719
GIC1	3.33429	5.78574	9.36052e-05	0.00336814
GAL83	3.5902	6.93512	0.000110836	0.00386525
NGL2	4.49111	10.2754	0.000111189	0.00386525
YKL151C	3.99669	14.8058	0.000115281	0.00394069
YBR255W	4.6181	9.62526	0.000121605	0.00408872
HSL7	3.56059	11.8898	0.000125864	0.00416367
SRL2	4.83859	9.66579	0.000129799	0.00422567
AGE2	3.51557	6.65021	0.000132489	0.00424585
MNN4	4.29719	9.38218	0.000139069	0.00429651
RPP1B	3.43487	5.74956	0.000139158	0.00429651
CKI1	3.81277	10.7788	0.000142284	0.00429651
YPL068C	3.97061	6.4899	0.000142449	0.00429651
ZRT1	4.64176	9.21652	0.000145226	0.00431679
TOM5	4.22232	13.6183	0.000173708	0.00505479
YHR151C	4.52267	9.53559	0.000176798	0.00505479
YJL043W	4.40046	9.2784	0.000177585	0.00505479
KAP122	4.78898	10.7227	0.000180822	0.00505479
RPL27B	3.87955	9.38385	0.000182377	0.00505479
GTT2	4.76412	9.14573	0.000186005	0.00508662
YER134C	3.60487	11.8696	0.000197624	0.00528982
RSF1	3.42624	7.75216	0.000198594	0.00528982
GIP1	3.82146	7.14799	0.000201304	0.00529325
SRP101	3.61199	16.125	0.000204876	0.00531899
HUL5	4.37507	5.21875	0.000211676	0.00542685
FLO1	3.69712	9.76605	0.000226779	0.00574226
IGO2	3.85779	8.60303	0.000234314	0.0058607
DID2	3.74433	6.71341	0.000259587	0.00641461
TMA19	3.73039	6.11768	0.000277059	0.00673193
DDI1	3.95478	10.1749	0.000278993	0.00673193
YEL020C	3.44161	4.29056	0.000282576	0.00673911
FRE3	3.30851	5.89246	0.00028869	0.00680578
YOL153C	4.68351	7.13711	0.000300648	0.00698475
CLB6	3.81024	9.22421	0.000303093	0.00698475
URA2	4.58213	10.9557	0.000316931	0.0072225
CDC50	2.36347	6.16907	0.00032408	0.00730427
ATE1	3.5764	9.88737	0.000333986	0.0074457
YMR196W	3.7169	9.79436	0.00034816	0.00767824
YLR003C	4.34864	8.06356	0.000375835	0.00814709
YGL140C	4.00842	5.6841	0.000377364	0.00814709
HOR2	3.71643	8.41842	0.000396651	0.00847428
SET2	3.57036	10.3614	0.000414172	0.00875738
ECM32	3.89016	10.4172	0.000424268	0.00880002
RPS4B	3.79556	9.45909	0.000424769	0.00880002
ITT1	3.56448	11.0496	0.000475664	0.00973862
RPP1A	2.28862	3.81493	0.000479571	0.00973862
VTS1	3.18124	9.11341	0.000521067	0.0104775
YLR108C	2.9214	7.86175	0.000529234	0.0105124
YPL150W	3.49896	9.88829	0.00053305	0.0105124
YIL108W	3.49073	9.97731	0.000541415	0.0105497
MSB1	4.30784	9.29837	0.000545233	0.0105497
SAS2	-3.24824	3.96975	0.000550801	0.0105525
DST1	2.28548	5.10272	0.000555665	0.0105525
STE4	3.38822	9.11731	0.000562102	0.0105768
PRM5	3.42183	9.11152	0.000569178	0.0105894
CLB3	3.81416	10.5953	0.000573097	0.0105894
YER128W	4.05307	10.1736	0.000580381	0.0106282
SRY1	3.48605	8.00061	0.000589899	0.0107069
YHR003C	3.49809	9.41572	0.000612607	0.011021
NEJ1	3.21372	9.89685	0.00061795	0.011021
YHL044W	5.90373	7.22051	0.000625192	0.011054
YBR284W	3.21202	11.5534	0.00066007	0.0114953
NCP1	3.30409	16.1363	0.000661358	0.0114953
SCP1	2.94816	7.14944	0.000716596	0.0123507
HMG2	3.02943	9.41474	0.000732392	0.0125178
YEL057C	-3.10595	2.68858	0.000766206	0.0128965
PRK1	3.72184	8.98587	0.000767127	0.0128965
TIF2	3.45471	11.0234	0.00078223	0.0129724
YPL141C	3.60746	10.1537	0.000803318	0.0129724
VHS2	3.06751	8.12977	0.000806577	0.0129724
YAT2	3.54823	7.37994	0.000809404	0.0129724
ORM2	2.96439	10.2869	0.000815918	0.0129724
GDE1	-2.44845	3.40773	0.000817283	0.0129724
SNF3	2.72367	7.81478	0.000821439	0.0129724
YLR247C	3.25663	9.64593	0.000822239	0.0129724
SIM1	-3.07804	3.09303	0.000839303	0.0131405
CIN4	2.98171	7.86674	0.000847922	0.0131749
PTC7	3.3134	10.1477	0.000862148	0.0132287
PPH21	3.18995	9.13947	0.000864283	0.0132287
YML003W	-2.16483	4.12628	0.00087702	0.0132606
YDR186C	3.14675	2.94922	0.000880407	0.0132606
PUB1	3.11391	8.32883	0.000885765	0.0132606
YHR131C	3.50688	7.89637	0.000967374	0.0143774
YML020W	3.57283	7.49848	0.00101816	0.0150233
THI2	3.10879	12.4498	0.00105191	0.0154105
EAF3	2.26943	6.15359	0.00105967	0.015414
YJL055W	2.13399	6.22278	0.0011412	0.0163687
ERF2	2.74956	7.07887	0.00114858	0.0163687
YMR124W	2.55086	6.343	0.00114924	0.0163687
YPT31	3.15324	5.44966	0.00116309	0.016438
AVT7	3.50645	10.1483	0.0011785	0.016438
URA5	3.15492	9.16876	0.00119196	0.016438
YEL033W	3.29992	5.88263	0.00119326	0.016438
XBP1	3.64376	6.84882	0.00119418	0.016438
YNR066C	3.60983	8.69152	0.00130849	0.0178915
SIZ1	2.95514	8.67372	0.00134475	0.0182654
TUS1	2.90964	7.38192	0.00135689	0.0183091
RED1	3.30637	8.55479	0.00140274	0.0188041
AAC3	2.29283	5.75824	0.00142998	0.0190447
IME1	3.46734	7.54235	0.00147092	0.0194636
SPH1	2.23924	6.00427	0.00157276	0.0206777
STB4	2.47996	6.45835	0.00161983	0.021161
SIP18	2.47096	4.96017	0.00167227	0.0217078
HPT1	2.88592	7.29074	0.00170338	0.0219725
APS3	2.14749	5.78698	0.00171655	0.022004
QDR1	2.87224	10.218	0.0017274	0.0220056
ACM1	2.9707	5.42148	0.00187832	0.0237804
POT1	2.91663	10.1227	0.00191447	0.0240894
DOT1	-1.91824	4.88175	0.00199405	0.0249377
YLL055W	2.9556	8.29779	0.00204698	0.0254446
HAP5	2.72927	8.78121	0.00206502	0.0255141
MHT1	3.35806	9.3814	0.00209069	0.025568
PRM7	3.02611	11.1001	0.00209431	0.025568
YGR287C	4.08998	9.88757	0.00211755	0.0256229
MER1	3.09711	9.03346	0.00212379	0.0256229
ABP140	2.87232	9.27069	0.00217244	0.0260426
AVL9	3.35019	7.53663	0.00218398	0.0260426
YGL157W	2.44807	7.79686	0.00226908	0.0268865
PML39	2.91457	9.91907	0.00228921	0.0268865
RTA1	3.40751	7.62652	0.00229407	0.0268865
FZF1	2.69606	7.44943	0.00234978	0.0273829
JIP4	3.62101	9.68622	0.0024115	0.0279434
LDB19	1.93535	6.33359	0.00248389	0.0286065
RTT107	2.72493	9.87344	0.00249662	0.0286065
PHO91	3.74258	9.59636	0.00255036	0.0290599
BCH1	2.68787	9.4742	0.0026288	0.0297514
MET12	2.11117	6.10188	0.00264006	0.0297514
DMC1	2.67553	10.1303	0.00268014	0.0297873
YBR285W	2.72638	11.207	0.00268281	0.0297873
PLP1	3.06516	5.84781	0.00268681	0.0297873
FAA1	2.69551	11.1549	0.00276354	0.0302015
MRPL44	2.51393	8.13602	0.00277116	0.0302015
HCH1	2.87274	7.19097	0.00278741	0.0302015
RAS1	2.14281	7.43341	0.00280346	0.0302015
PEX27	2.7741	10.2406	0.00280791	0.0302015
YBL059W	2.29252	7.1324	0.00281252	0.0302015
YER130C	3.53435	9.48452	0.00289064	0.0308681
RPL29	3.29759	8.61224	0.0029047	0.0308681
SPC1	4.66178	-0.329725	0.00294142	0.0310972
RPN13	2.56879	9.28369	0.00300217	0.0314918
ECM27	2.44283	6.15309	0.00301202	0.0314918
TRM82	2.34975	4.95294	0.00302481	0.0314918
FAR10	3.52961	8.98681	0.00305914	0.0316884
SNU66	2.38064	6.92025	0.00308212	0.031766
INO1	2.94188	10.2044	0.00312047	0.0320004
DAL3	2.86248	10.0642	0.00330292	0.0337029
QCR8	2.97172	6.86869	0.00336164	0.0341323
DBP1	3.34592	7.14548	0.0035371	0.0357369
YPL158C	2.57175	7.17298	0.00360846	0.0362792
YDR061W	3.45415	7.61521	0.00363355	0.0363532
PAI3	2.63001	8.73102	0.00370003	0.0367081
XYL2	2.45927	7.24261	0.00370481	0.0367081
YHL012W	2.5632	5.56444	0.00394116	0.0388621
YJL118W	2.67248	9.28849	0.00396091	0.03887
SVL3	2.58329	8.74746	0.00398332	0.0389037
SSP1	2.77702	9.22328	0.0040753	0.0396135
GLR1	3.21009	7.51707	0.00410659	0.0397293
YMR278W	1.81035	6.62329	0.00414137	0.0398777
YLR030W	2.63018	10.6392	0.00418248	0.0400854
CPS1	2.32328	5.26607	0.00432968	0.0413031
INP51	3.28034	6.93102	0.0043673	0.0413036
PEX21	1.75975	5.85211	0.00437	0.0413036
YNL191W	-2.79999	3.2189	0.00439964	0.041393
YJL123C	2.47451	10.8963	0.00443075	0.0414953
YKR015C	2.46933	7.0519	0.00446941	0.0416671
PEX11	2.3822	10.3022	0.00456241	0.0423416
MET13	2.18625	5.74162	0.00460064	0.0425041
BUL2	1.9173	5.99962	0.004662	0.0427224
RIM4	2.90946	7.26185	0.00466593	0.0427224
SOL1	2.24223	5.39268	0.00472794	0.0430978
TPO5	2.46705	7.34075	0.00477836	0.0433647
YBT1	2.67151	6.72898	0.00480548	0.0434187
MAD2	2.25371	6.40806	0.00483874	0.0435274
YHL042W	2.63919	8.19928	0.00506765	0.0453876
FMP37	2.94547	7.21184	0.00514645	0.0458929
TOM71	2.29991	6.59245	0.00521949	0.0463427
SKN1	2.96609	7.41044	0.00534015	0.0470083
YBR094W	2.67103	10.3111	0.00534029	0.0470083
YGL220W	-1.7787	5.40935	0.00545261	0.0474291
AST1	3.1807	6.51099	0.00549953	0.0474291
YOR292C	2.35564	8.11054	0.00551016	0.0474291
PDR11	2.50377	7.91871	0.00552079	0.0474291
FOX2	3.10785	8.7877	0.00552675	0.0474291
ERP6	2.94938	9.45087	0.00555009	0.0474291
HXT2	1.94415	6.33558	0.00557021	0.0474291
YSN1	3.03342	8.98143	0.00557309	0.0474291
YNL050C	2.50138	9.68636	0.00575213	0.0486015
PGM2	1.7083	5.60325	0.00576032	0.0486015
YJL070C	2.16506	7.91707	0.00578194	0.0486015
SGF29	2.3697	7.14638	0.00583082	0.0488123
HST4	2.02667	5.19481	0.00590817	0.0491332
DUS3	2.52988	9.77283	0.00594044	0.0491332
SYG1	1.92552	6.00303	0.00594102	0.0491332
KAR4	2.73833	4.55994	0.00612583	0.0503112
YJR154W	2.29489	4.63923	0.00613252	0.0503112
PGD1	-1.78197	4.8953	0.00634346	0.0518344
KEX1	2.61335	6.75046	0.00639457	0.0520324
YKR078W	2.31758	8.75694	0.00641843	0.0520324
STE13	2.64699	9.71903	0.00645193	0.0520981
SSA1	1.81603	7.64143	0.00658509	0.0527887
VTC1	1.88613	4.9567	0.00658893	0.0527887
ZRG8	2.76952	10.6745	0.00677749	0.0540881
CWP2	-1.75666	3.75817	0.00688744	0.0545584
SSN2	2.50402	10.5012	0.00688963	0.0545584
RBG2	2.78707	10.2487	0.00696981	0.0549447
YGR259C	3.03108	7.95976	0.00700888	0.0549447
RPL26A	2.58981	9.93083	0.00703513	0.0549447
PPE1	2.20406	8.5059	0.00704556	0.0549447
RAD17	2.15455	8.97262	0.00712438	0.0553064
YPL109C	2.0194	6.50169	0.00714588	0.0553064
TSA2	2.03838	7.35223	0.00723574	0.055706
BNA5	-1.91937	5.77913	0.00725183	0.055706
CSE2	1.92118	6.94754	0.00740149	0.0564439
YER085C	2.34972	9.9686	0.00740293	0.0564439
FLO10	2.51921	9.03742	0.00743659	0.0564905
YNR018W	2.50169	6.5094	0.00763038	0.0577487
RPL17B	2.16588	10.0211	0.00767262	0.057855
RAD30	2.11522	6.56692	0.00771504	0.0579617
YJL051W	2.55088	10.7235	0.00790254	0.0591537
YJL206C	2.45099	8.65816	0.00794701	0.0592702
ISR1	2.36087	8.57059	0.00808415	0.0600746
NUP2	2.30112	8.70815	0.00820306	0.0607382
ARN1	2.51635	8.56096	0.0083083	0.0612962
YGR235C	2.31704	9.30821	0.00838292	0.061625
YNL045W	2.46214	9.12442	0.00843914	0.0618167
MRP8	2.32706	9.25208	0.00849558	0.0620087
RAD28	2.71607	5.81715	0.0085977	0.0624461
PNP1	2.37107	9.01023	0.00861641	0.0624461
PIC2	2.28943	9.93907	0.00881276	0.0636443
MEP2	2.26596	10.7382	0.0088828	0.063925
TRM12	2.31832	9.19332	0.00900913	0.0646074
YMR111C	1.96036	5.97765	0.00910527	0.0650694
RDI1	1.80742	7.69423	0.00944411	0.0672407
ROD1	2.25787	9.9538	0.00952947	0.0672407
FRE8	2.09969	4.73684	0.00953592	0.0672407
YPS1	2.52916	8.49573	0.00954024	0.0672407
BUD6	2.09121	7.49107	0.00974515	0.0684496
COG8	2.26988	8.31577	0.00983237	0.0688266
IWR1	1.71919	3.52382	0.00999927	0.0692345
YKR021W	2.25194	8.93758	0.0100173	0.0692345
TVP18	2.32055	9.70107	0.0100183	0.0692345
PTH2	2.0797	6.05218	0.0100257	0.0692345
THO1	2.4082	8.10483	0.0105653	0.0727162
YNL086W	2.08791	8.04517	0.0106756	0.0731595
SCS3	2.53975	8.50408	0.010701	0.0731595
MYO3	2.38387	5.08935	0.0107763	0.0733654
YDR128W	2.48502	5.84192	0.0108027	0.0733654
ECM13	-1.63433	4.39887	0.0109346	0.0740159
SPG5	2.09573	10.2346	0.0110352	0.0744514
YHR112C	2.32053	8.34784	0.0111995	0.0753118
JNM1	-1.74638	3.6693	0.0112535	0.0754281
PHO4	2.28163	7.22507	0.0112945	0.0754562
NUP100	-1.60734	6.40802	0.0113577	0.0756071
YIL089W	2.18775	8.34112	0.0113908	0.0756071
STE11	1.90156	7.93857	0.011632	0.0769588
LDB16	-1.52665	5.77519	0.011787	0.0775428
YJL084C	2.15388	9.19965	0.0117959	0.0775428
DIA1	2.52595	8.8565	0.0120186	0.0787544
PKH3	-1.55123	5.12878	0.0121627	0.0794451
RFS1	2.28816	5.04925	0.0123391	0.0802042
YLR149C	1.9406	8.12147	0.0123572	0.0802042
RBD2	2.17446	8.62769	0.0125856	0.0814294
NRP1	2.24359	9.87181	0.0126314	0.0814687
YJL144W	2.08406	9.87168	0.0126933	0.0816112
STE14	1.73138	6.43379	0.0127582	0.0817719
DLD3	1.964	8.52767	0.0128489	0.0818501
YBR139W	1.96734	6.31127	0.0128502	0.0818501
NAT4	2.15297	9.26311	0.0131126	0.0832632
HIP1	2.14395	9.44155	0.0133216	0.0843287
GYP6	-1.59153	4.04108	0.0137199	0.0863762
YND1	-1.75324	3.7177	0.0137307	0.0863762
DSE4	-1.55471	3.78177	0.0137713	0.0863762
SAT4	1.9302	5.22771	0.0138709	0.0865117
YPR013C	2.64478	6.96321	0.0138773	0.0865117
YKL187C	2.15978	5.55992	0.013975	0.086827
CUP9	2.00531	8.27687	0.0140125	0.086827
TIR2	2.54589	8.8386	0.0140759	0.0869571
YNL176C	1.96836	7.81532	0.0142215	0.0874351
YMD8	1.81231	7.48836	0.014253	0.0874351
DUR1,2	-1.72404	3.87817	0.0143121	0.0874351
ALG6	-1.80208	4.38472	0.0143238	0.0874351
MSN1	-1.68968	4.60966	0.0143989	0.0876322
YNL022C	-1.69588	5.61898	0.0144464	0.0876617
YIL158W	2.16074	7.78253	0.0145398	0.0878578
PEP4	1.78465	8.18133	0.0146034	0.0878578
DIG1	2.26401	10.4675	0.0146073	0.0878578
YHR078W	2.0319	9.21804	0.0148638	0.0891395
YLR281C	-1.87028	3.20989	0.0149651	0.089485
YBL107C	2.04904	5.31636	0.0151475	0.0903127
PFA5	-1.55027	4.3765	0.0152273	0.0905252
SRX1	2.35971	6.27352	0.0152826	0.0905915
HBT1	2.25292	6.22838	0.0154118	0.0907584
VHS3	1.92654	6.55712	0.0154134	0.0907584
CIN1	2.25935	8.96995	0.0154435	0.0907584
GIP2	1.93752	9.32885	0.0156348	0.0916199
AAC1	2.37953	7.66336	0.0158229	0.0923595
NFI1	1.93644	8.12654	0.0159577	0.0923595
OMS1	-1.52701	4.3038	0.0159668	0.0923595
GDH3	2.19872	7.60015	0.0159977	0.0923595
RGA2	-2.9154	1.72955	0.0160081	0.0923595
BUD8	2.04237	9.45999	0.0160312	0.0923595
DSE1	2.10899	9.34064	0.0162791	0.0934
MIG3	2.33311	8.41583	0.0163029	0.0934
ADE16	1.8144	7.52158	0.0164225	0.0938234
YER078C	2.00613	9.04362	0.0166133	0.0946494
SUR4	1.51734	5.39594	0.016762	0.0952322
YNL208W	-1.64439	4.79153	0.01709	0.0968278
OAF1	2.07639	7.14546	0.0175471	0.0990303
FIG1	2.73573	7.23493	0.0175753	0.0990303
ESBP6	2.30272	9.4045	0.017718	0.0995607
YLR352W	-1.43402	5.32596	0.0179209	0.100195
YBL028C	2.44289	6.75451	0.0179286	0.100195
RCK2	2.31825	10.5244	0.0179792	0.100205
YNL115C	2.3248	7.40824	0.0181184	0.100566
YBR016W	1.68691	5.30437	0.018142	0.100566
TMA46	1.9038	8.06536	0.0181928	0.100575
LDB7	-1.55905	5.66638	0.0183996	0.101445
RPS26B	1.98206	7.57618	0.0184953	0.101699
NRG2	2.04638	8.7622	0.0185788	0.101885
IST2	2.48907	7.71819	0.0187193	0.102382
YMR187C	1.88666	9.1436	0.0189314	0.103267
OMA1	1.78641	6.98539	0.0189862	0.103291
RPL38	1.58736	7.35754	0.0192225	0.104171
YBR147W	1.84062	4.86775	0.0192549	0.104171
YFR032C	1.91173	9.65006	0.0193003	0.104171
MSC7	-1.49793	4.11185	0.0194292	0.104591
GIP3	-1.38539	4.29698	0.0195333	0.104877
MMP1	1.82222	5.26031	0.0196587	0.105021
CRR1	2.02031	9.56264	0.0196627	0.105021
SNA2	1.48532	5.95799	0.0197687	0.105313
RPL1A	1.84789	9.08523	0.0200657	0.106478
HIR3	-1.41956	4.97097	0.0200912	0.106478
GIT1	1.90169	9.48612	0.0202009	0.106783
CST9	2.03505	5.00636	0.0203825	0.107227
YPL113C	1.43535	5.14889	0.0204502	0.107227
HOT13	1.86998	8.81408	0.0204596	0.107227
FCY2	2.30854	8.53112	0.0204939	0.107227
YOL159C	-1.56818	3.9189	0.0206067	0.107543
NDL1	2.18955	9.66587	0.0206679	0.107588
HMX1	1.8522	9.83405	0.0207933	0.107899
YGL242C	-1.51463	4.62479	0.0208327	0.107899
PMA2	2.03292	7.96785	0.0209488	0.108227
APE2	2.44776	8.34962	0.0211219	0.108687
STB5	-1.42056	4.61265	0.0211438	0.108687
YBR242W	1.81212	7.30461	0.0213382	0.109412
ECM34	-1.79911	4.06255	0.0216536	0.110752
AMD1	-1.82339	3.68715	0.0217893	0.111169
TCM62	1.50895	5.3383	0.0219461	0.111691
MUP3	-1.53154	3.93417	0.022084	0.112114
YLR413W	1.87428	9.37149	0.0221428	0.112135
ERV29	2.21527	7.78634	0.022455	0.113193
YAL004W	2.19689	12.8537	0.0224619	0.113193
FMP25	1.81704	8.46098	0.0229081	0.115158
GIS4	1.3907	5.27921	0.0231169	0.11578
KTR2	1.79055	8.13015	0.0231446	0.11578
PRY3	1.95782	7.51704	0.0234435	0.116394
YNL205C	1.97207	6.50187	0.0235376	0.116394
SHC1	2.08416	7.96746	0.0235511	0.116394
PRB1	1.65528	1.99395	0.0235896	0.116394
SOP4	1.67992	8.5708	0.0235907	0.116394
MOH1	-1.36365	4.54636	0.023608	0.116394
YMR085W	1.99928	8.47568	0.0236907	0.116522
FET3	1.33176	5.22924	0.0239716	0.117622
STE6	1.82752	8.58539	0.0242664	0.118784
YER140W	1.74814	8.97623	0.0243321	0.118822
YLR460C	1.87157	8.85632	0.0245937	0.119799
YMR002W	-1.49817	4.1023	0.0246491	0.119799
NIT1	2.2394	7.25538	0.0247603	0.120027
RME1	2.02876	7.14733	0.024813	0.120027
APQ12	-1.46688	4.29014	0.0249141	0.120233
RHO4	2.38604	6.29417	0.0249881	0.120306
YDR056C	1.87455	10.4947	0.025171	0.120739
CDC26	1.69612	5.46004	0.0252019	0.120739
YBR280C	-1.51544	4.23568	0.0252546	0.120739
VMR1	1.87022	7.27567	0.0253511	0.120919
YAL049C	2.3573	13.3084	0.0255825	0.121494
MRM2	-1.66137	2.70057	0.0255902	0.121494
TEF4	1.86071	7.17155	0.0257038	0.121752
SUL2	2.51477	8.15109	0.0258377	0.122104
MAG1	1.46952	7.79259	0.0263177	0.124086
PDR3	1.39075	6.0571	0.0264285	0.124286
YMR158C-B	1.83521	9.54181	0.0264813	0.124286
SKN7	1.56806	5.7399	0.0270501	0.126666
MTL1	-1.29341	5.8107	0.0277278	0.129544
RPL36A	2.11631	9.27562	0.0278067	0.129617
SPE4	2.09542	8.11903	0.0283733	0.131959
CBR1	1.38794	5.82621	0.0284571	0.132049
PYC2	1.30775	6.5584	0.0286679	0.132714
YPK2	1.66688	8.04469	0.02873	0.132714
YIP5	1.64383	8.981	0.0291507	0.134355
FAR1	2.0015	9.15003	0.0293122	0.134797
FCY22	2.06865	7.67479	0.0294033	0.134828
LYS20	-1.36765	4.47992	0.0294855	0.134828
SFB2	2.12283	8.55367	0.0295175	0.134828
BNA2	1.7899	8.54841	0.029582	0.134828
ECM8	1.91912	10.953	0.0297236	0.13486
AAD6	1.20279	4.38819	0.0297804	0.13486
SAM2	-1.4466	4.04584	0.0298162	0.13486
EMI5	1.36094	5.99701	0.0298521	0.13486
RCE1	1.98249	8.91004	0.0299951	0.135209
YDR131C	-1.41162	3.39473	0.0303188	0.136368
YLR125W	-1.69897	4.00895	0.0304285	0.136562
REC104	2.18537	7.40331	0.0305636	0.136749
NAM7	1.11186	5.8854	0.0306036	0.136749
PUT4	2.06522	9.52753	0.0307484	0.137098
YGL039W	-1.4013	5.97506	0.0309918	0.137856
YOL053W	-1.40645	3.7262	0.0310529	0.137856
YCL001W-A	1.92535	8.67808	0.0312512	0.138437
YKR018C	2.11383	7.20835	0.0317104	0.139614
YMR259C	2.40979	8.0109	0.031729	0.139614
MDL1	1.66459	6.39795	0.0317634	0.139614
PRR1	1.23294	6.18105	0.0317894	0.139614
RAD2	-2.40587	1.29935	0.032183	0.140888
YML131W	1.92794	7.58129	0.0322228	0.140888
GDA1	2.33731	10.2289	0.0323627	0.140888
TES1	1.37854	6.73871	0.0323895	0.140888
SYC1	-1.59565	4.76391	0.0324228	0.140888
YHR045W	2.17123	9.72979	0.0328878	0.14239
TRM2	-1.39558	3.62485	0.0329357	0.14239
SNX4	1.49726	5.88771	0.0330214	0.14239
YFR055W	-1.29068	4.51479	0.0330462	0.14239
EAF6	2.16112	8.45765	0.0331917	0.142538
YEN1	-1.35106	5.58514	0.0332194	0.142538
GDS1	1.95797	5.87584	0.0334319	0.14315
YKR005C	2.02255	7.47268	0.0335242	0.143246
VPS13	2.00979	5.77238	0.0338762	0.144449
YLR287C	1.8271	7.10879	0.0340369	0.144665
PNS1	-1.26021	3.47807	0.0341007	0.144665
PIG1	1.83228	7.92421	0.0341385	0.144665
YAP1	1.57237	8.82943	0.0342741	0.14494
YDL025C	1.72472	9.61908	0.0344383	0.145335
ICL2	1.36834	7.29743	0.0345336	0.145438
IBD2	1.38188	7.66069	0.0346283	0.145538
PFA3	1.65394	7.08419	0.034935	0.146345
YGL079W	1.58865	5.7493	0.0350127	0.146345
YOR352W	1.80809	7.53917	0.0351188	0.146345
PTC5	-1.39067	3.52159	0.0352103	0.146345
ECM40	1.65571	3.57042	0.0352175	0.146345
YJL181W	1.6864	8.9334	0.0352484	0.146345
VBA1	2.02118	10.3457	0.0365335	0.151374
SLX1	2.14687	8.62241	0.0367867	0.152116
ACF2	1.65233	8.78987	0.03703	0.152747
MET32	-2.29646	1.24478	0.0370882	0.152747
YLR112W	1.89445	6.52974	0.0372218	0.15299
CPR5	-2.69169	1.4124	0.0379109	0.155511
PFS1	1.8762	7.85473	0.0382437	0.156562
IKS1	-1.35493	5.43214	0.0388795	0.158848
HSP104	-1.34132	3.73104	0.0392297	0.159565
PYK2	1.48965	7.50352	0.0392343	0.159565
CAP1	-1.62555	3.41422	0.0392884	0.159565
YOL029C	-1.15209	4.75735	0.040097	0.162528
SGA1	1.63573	7.70868	0.0406304	0.164365
PEX28	1.38401	5.39006	0.041009	0.165495
YMC2	-1.06346	5.37703	0.0410711	0.165495
MET31	1.57313	4.89071	0.041428	0.166087
CLN1	1.39751	8.27015	0.041445	0.166087
DAL7	-1.16649	3.72781	0.0414611	0.166087
DPH5	1.32165	7.0141	0.0417702	0.166787
SPO12	-1.23312	5.03836	0.0417984	0.166787
TDH1	1.99691	10.6396	0.0419204	0.166949
PRM10	1.48475	4.87255	0.0423942	0.168509
FMP41	1.79542	8.14233	0.0424925	0.168573
YNL122C	1.57777	9.24269	0.0427428	0.169238
FKS1	1.6139	8.57474	0.0428349	0.169276
CPR3	-1.27011	4.86543	0.0430786	0.169628
RPL6B	1.38077	6.03574	0.0430892	0.169628
JJJ1	1.65775	7.55245	0.0433561	0.170351
TRX1	-1.13139	4.34039	0.043514	0.170645
EPT1	1.40337	8.09782	0.0439584	0.172008
LOT6	1.20845	6.52518	0.0440292	0.172008
YEL047C	1.60378	6.34458	0.04428	0.172658
YFR045W	1.85529	9.29576	0.0445789	0.173494
SIF2	-1.36263	3.28322	0.0446941	0.173613
YGR045C	2.22268	5.83825	0.0451731	0.175142
GAS4	1.58602	9.61561	0.0454276	0.175796
MAP1	-1.31001	4.3807	0.0459316	0.177118
YLR118C	1.86877	1.78629	0.0459419	0.177118
PPZ2	1.37305	7.57251	0.0465425	0.179097
SSU1	1.69532	8.19892	0.0470632	0.180762
FES1	1.60383	3.79711	0.0471896	0.180908
DYN3	-1.20822	5.09935	0.0473956	0.181359
UBP12	1.78143	8.55968	0.0480772	0.183473
TIS11	-1.34238	5.64442	0.0481271	0.183473
NIT2	1.86816	8.66659	0.0482279	0.183517
YER185W	1.93974	8.85349	0.0483642	0.183695
UFO1	1.61535	8.4546	0.0489082	0.185145
PMT2	-1.60934	3.69323	0.0489265	0.185145
PEP5	2.01583	9.96221	0.0490947	0.185439
LRO1	1.71712	7.73911	0.0492433	0.185658
YHR138C	1.84899	6.63867	0.0494248	0.186
RCO1	1.41928	7.87925	0.0496434	0.186481
CAF4	1.69366	6.90597	0.0498158	0.186506
TIF4632	-1.19855	5.77434	0.0498318	0.186506
YIL166C	1.45329	5.26482	0.050083	0.187104
PUF6	1.14198	6.27864	0.0505972	0.187619
SFK1	1.76126	8.07978	0.0507548	0.187619
SPO11	-1.25212	3.79984	0.0507904	0.187619
UBX6	1.50054	7.15233	0.0510377	0.187619
DUS4	-1.30317	3.77535	0.0511646	0.187619
DIT2	1.53369	8.44252	0.0512614	0.187619
HSE1	1.28159	6.44718	0.0512943	0.187619
APS2	1.5308	9.73927	0.0514928	0.187619
CRC1	1.33372	6.74692	0.0515038	0.187619
YKL023W	1.4418	7.04427	0.0515116	0.187619
HOP1	-1.26404	4.76789	0.0516549	0.187619
FMP29	1.17427	6.97636	0.0516923	0.187619
AVT1	1.16033	6.31767	0.0516945	0.187619
PDR17	-1.19095	5.37116	0.0517137	0.187619
YNL320W	1.50963	8.30321	0.0517276	0.187619
YAL018C	-1.29809	4.03116	0.0517637	0.187619
MAM33	1.65899	4.6842	0.0517759	0.187619
YHM2	1.53918	6.56673	0.0519436	0.187895
YPL066W	1.11959	6.68871	0.0522639	0.18812
YMR087W	1.62547	9.55634	0.052273	0.18812
YBR014C	1.82635	8.36912	0.0523213	0.18812
YLR312C	1.27187	3.10883	0.0523726	0.18812
YAP1802	-1.1809	5.59757	0.0526067	0.188441
CBF1	-1.18896	6.1647	0.0526459	0.188441
YLR416C	1.47621	9.29867	0.0529261	0.189114
SPO75	1.50589	8.61457	0.0530261	0.189142
RTT101	1.2402	5.76282	0.0532695	0.18968
KIP1	-1.18733	4.3348	0.0535969	0.190515
YKR074W	1.4035	7.49977	0.053735	0.190676
MAC1	-1.31412	4.39767	0.0541585	0.191846
TOS4	1.56479	9.12951	0.0544369	0.1925
YBL095W	-1.093	6.15452	0.0547565	0.19305
YGR290W	1.77734	6.74192	0.0547996	0.19305
YML082W	1.30956	5.51135	0.0548747	0.19305
ACS1	1.84102	7.96885	0.0551794	0.193789
YKL061W	1.60779	7.67805	0.0553114	0.193921
ISW2	-1.24746	5.48353	0.0554892	0.194212
NSG2	1.52514	8.67244	0.0556757	0.194533
ASI2	-1.19227	3.83421	0.0562293	0.196133
BIO5	1.27796	7.39784	0.0569268	0.198229
GNT1	1.37798	8.07512	0.0571084	0.198524
ADY4	1.16367	7.63562	0.0578256	0.200621
NAS2	1.58038	9.54898	0.0579404	0.200621
OPT1	1.7364	8.69314	0.0580049	0.200621
MCH4	-1.18263	5.87317	0.0588853	0.203016
FMP30	-1.43015	3.49101	0.0588955	0.203016
VPS35	-1.11175	5.19592	0.059214	0.203246
PTK2	-0.909689	5.59283	0.0594168	0.203246
AAP1'	1.34374	8.32854	0.0594423	0.203246
TMA10	1.60882	9.25634	0.0594713	0.203246
RHR2	-1.39466	2.8486	0.0595122	0.203246
RPS1A	1.39445	7.24501	0.0595568	0.203246
BTN2	1.68315	7.06105	0.0599505	0.204229
YJR030C	-0.946922	5.43937	0.0600679	0.204229
MAP2	-1.45805	4.19102	0.0601436	0.204229
SPO74	-1.25208	4.49844	0.0606015	0.205107
PTM1	1.94746	7.2592	0.0606022	0.205107
YDR509W	1.68815	7.47666	0.0608509	0.205171
ACA1	1.76153	8.05526	0.0608735	0.205171
YDR051C	-1.43404	3.49439	0.0611091	0.205171
DNM1	-1.04052	5.7193	0.0611103	0.205171
CKA2	1.45295	7.81503	0.0611212	0.205171
YCF1	1.35239	4.87664	0.0612894	0.205181
ATG3	-1.29611	4.19665	0.0613241	0.205181
YOL087C	-1.1563	3.81052	0.0614837	0.20538
YAL046C	-1.20568	6.18289	0.0618062	0.205873
QCR6	1.77457	7.83199	0.0619019	0.205873
CTL1	1.22389	7.865	0.0619325	0.205873
IAH1	1.18867	7.16615	0.0621501	0.206262
COS1	-1.0337	6.11257	0.0626132	0.207463
SWI3	-1.3076	3.29361	0.0628241	0.207635
RPL16A	1.85335	7.87449	0.0628674	0.207635
GIM3	1.36648	8.33874	0.063283	0.208671
CPR6	-1.37923	7.75938	0.0643307	0.211785
MET10	-1.51338	3.49656	0.0647497	0.212823
KEL2	1.71834	8.21406	0.0653233	0.214365
CLB4	1.96811	8.87113	0.0655714	0.214835
TPS3	1.20615	5.1827	0.0658068	0.215263
SLK19	1.11042	6.66131	0.0664961	0.216846
RIF1	1.62575	8.35061	0.0665434	0.216846
MSC3	1.39534	8.77642	0.0666079	0.216846
PDR16	1.32922	9.96071	0.066797	0.217117
YOR338W	1.56894	7.74284	0.0669965	0.217185
YFR018C	1.03723	6.6922	0.0670299	0.217185
YPR003C	-1.02072	4.37938	0.0673112	0.217753
YHR210C	2.01775	8.8573	0.0675952	0.218327
DAK2	1.15701	3.68637	0.0679798	0.218946
MUP1	-1.12191	4.75347	0.0680003	0.218946
TOF1	-1.25716	3.8559	0.0686785	0.220783
UIP5	1.57181	7.91744	0.0688513	0.220992
TIM18	1.52762	10.4964	0.0692412	0.221896
DLS1	-1.07091	5.92894	0.0699472	0.223809
YKR011C	1.18809	6.33858	0.0705044	0.225241
CAF40	-1.02968	6.52739	0.0709787	0.226403
YDR015C	-1.0337	5.33568	0.0720099	0.229336
HXK2	-1.05642	6.06473	0.0723574	0.229645
RRM3	1.11104	5.8592	0.0725104	0.229645
HOS4	-1.07109	5.37181	0.0725456	0.229645
RPL24A	1.29816	8.56762	0.0726413	0.229645
YOP1	1.58097	7.51695	0.0726668	0.229645
MF(ALPHA)2	-0.961435	3.65211	0.0728786	0.22996
YBR074W	-1.1403	5.55261	0.0731528	0.230471
YOR215C	1.23636	8.37858	0.0739902	0.232751
WTM1	1.02936	5.9566	0.0741588	0.232871
FAA3	1.28629	9.01839	0.0742553	0.232871
YMR178W	1.45886	8.92103	0.0743721	0.232881
SUR1	-1.15182	3.3612	0.0747527	0.233659
YGL059W	1.61909	5.91343	0.0748484	0.233659
MIS1	-1.34386	5.4753	0.0755189	0.235394
PIN3	-0.994354	4.30532	0.0760279	0.236312
YLR194C	-1.16031	3.87279	0.0760439	0.236312
YDR445C	1.4709	6.81723	0.0762309	0.2365
ATF1	1.11378	6.77293	0.0763351	0.2365
ESS1	1.44668	6.25345	0.0765184	0.236711
MMS2	1.35573	4.40457	0.0766546	0.236727
FMP39	-1.02466	5.79017	0.0767545	0.236727
DAN1	1.44338	6.47646	0.0774193	0.238419
AXL1	1.47502	5.54058	0.0780955	0.239518
ECM33	-1.17356	6.96537	0.0781489	0.239518
RIM11	-1.0457	5.59924	0.0782629	0.239518
YBR030W	-1.35137	3.95437	0.0783541	0.239518
BIT2	1.59297	9.25597	0.0783602	0.239518
YLF2	0.890852	4.85099	0.0789149	0.240717
ATG23	-1.20743	5.75645	0.0789871	0.240717
TKL2	1.7208	8.76826	0.0791562	0.240875
YKR043C	1.59076	8.08896	0.0794791	0.240878
RUD3	-1.1789	5.11022	0.0795345	0.240878
RPS30A	1.19598	8.24549	0.079606	0.240878
MUM3	1.3576	7.32747	0.0796271	0.240878
HOC1	1.32483	9.17419	0.0798832	0.241266
RNR3	-1.19396	4.48439	0.0799906	0.241266
APC9	1.68387	8.30634	0.0802401	0.241663
DIC1	1.25519	8.37409	0.0804049	0.241804
CIN5	1.2394	8.60629	0.0813444	0.244271
RTT105	1.68071	8.2251	0.0814963	0.244326
VTC3	-1.23588	3.53836	0.0816287	0.244326
ALD3	1.48141	7.38032	0.08172	0.244326
YGR149W	-1.21032	3.04601	0.0819005	0.244459
HVG1	-1.14218	2.79052	0.0820614	0.244459
YOR304C-A	1.46731	6.48599	0.0822289	0.244459
YLL056C	1.30549	7.02205	0.0822414	0.244459
MAL32	1.49364	7.95612	0.0831842	0.246685
HUA1	-0.94319	5.75367	0.0832308	0.246685
POR2	1.57179	9.56822	0.0837462	0.247855
FIG2	1.73097	7.78194	0.0845551	0.249888
YIL059C	-0.790956	5.36915	0.0850768	0.250688
ELA1	1.45666	7.71198	0.0851199	0.250688
STP2	-1.06006	3.88406	0.0852638	0.250688
YNL035C	1.15232	7.21363	0.0853574	0.250688
MKT1	-1.11876	6.19276	0.0854367	0.250688
FTH1	-0.997267	5.43261	0.0858525	0.251548
YBR108W	1.356	4.75894	0.0860191	0.251676
HPR1	1.46553	5.87752	0.0862072	0.251867
HSM3	1.67622	8.36437	0.0868559	0.252721
SAM3	1.31519	8.45785	0.0868657	0.252721
AQY2	-1.03622	5.47598	0.0870192	0.252721
FMP45	-1.0355	3.77839	0.0870923	0.252721
MDH1	-1.015	4.9044	0.0871154	0.252721
RAD24	1.40828	8.62185	0.0873	0.252899
DNF2	1.38981	1.63334	0.0876087	0.253359
MSL1	-1.12721	6.4342	0.0878231	0.253359
ABZ2	1.20295	7.83457	0.0878293	0.253359
YKL162C	-1.01135	6.08803	0.0882307	0.254159
PRM1	1.13352	5.75107	0.0883672	0.254195
LSM12	-1.17214	6.97129	0.089154	0.256099
GAT4	1.45369	9.28122	0.0897322	0.257174
YKR051W	-1.19773	5.06709	0.0897788	0.257174
HRQ1	-1.07651	3.59102	0.0899649	0.257347
YGL176C	1.24546	7.61471	0.0901267	0.257451
YIL024C	1.07404	6.7931	0.0905405	0.258273
HYR1	-1.00589	4.99005	0.090907	0.258639
YKL050C	-1.07549	5.35515	0.0909208	0.258639
YOL162W	-0.925881	4.61884	0.0919169	0.26111
ARG3	-0.955388	5.47718	0.0920996	0.261217
ECM22	0.948538	6.84055	0.0922094	0.261217
URK1	1.63225	6.33416	0.0928579	0.262409
YKR023W	0.918075	5.42644	0.0930955	0.262409
YLR414C	1.16952	8.12629	0.0931186	0.262409
AGP3	-0.994159	3.57986	0.0931418	0.262409
SPR1	-1.08231	4.0807	0.0935969	0.26333
YLR104W	1.58031	7.37224	0.0937905	0.263513
YMR226C	-0.962191	5.58185	0.0943668	0.264769
CTF3	0.950788	6.75281	0.0945075	0.264802
KRE27	1.20353	7.25731	0.0950468	0.265949
YNL305C	1.25428	7.5407	0.0954484	0.266709
IES4	-1.00377	5.61054	0.0958335	0.267421
YER030W	1.31426	6.46087	0.0961905	0.268053
YLR099W-A	1.0268	5.93797	0.0964261	0.268344
ATP2	-1.22779	2.9685	0.0968822	0.268878
ADH2	1.25164	5.64093	0.0969073	0.268878
LRG1	1.25791	7.76203	0.097011	0.268878
YOL155C	1.45738	9.24552	0.0975514	0.269795
RPS10B	0.95935	5.95329	0.0976781	0.269795
DAT1	-0.947149	4.87877	0.0977366	0.269795
SDC1	1.13634	6.17743	0.0981826	0.270284
GRX4	1.46413	8.22001	0.0982088	0.270284
VCX1	1.7139	7.94777	0.0983092	0.270284
SEY1	-1.00906	4.8683	0.0988846	0.271502
RPL23B	1.08476	4.20519	0.0990787	0.271672
YNR040W	-1.02525	6.59958	0.0993863	0.272151
PUT2	1.10636	7.12655	0.100123	0.273802
SCP160	-1.2946	3.69499	0.1004	0.274195
YNL100W	-1.37814	2.72691	0.100789	0.274551
HOS3	-1.03174	6.17697	0.100798	0.274551
ISC10	-0.947935	4.01499	0.101229	0.274957
APN1	-1.16368	2.57947	0.101409	0.274957
ALF1	-1.13422	3.77802	0.101414	0.274957
NIF3	-1.04187	5.76375	0.101613	0.274957
HAA1	-1.14112	6.48021	0.101618	0.274957
YNL211C	1.43406	7.8063	0.102201	0.276173
YMR171C	1.4855	7.36244	0.102404	0.276356
OSH3	1.28519	9.55158	0.103361	0.278573
SKI2	1.37122	5.79845	0.103671	0.279042
LDB18	-0.950627	4.7579	0.104847	0.281835
SEC22	-1.06063	4.36482	0.105136	0.282243
GRE3	1.38016	8.12044	0.105596	0.282757
TVP23	-1.60982	1.88442	0.105603	0.282757
RMT2	1.9034	7.82241	0.106274	0.284182
YGR203W	1.30443	7.54764	0.106455	0.284296
YNL024C	1.209	6.07238	0.106674	0.284511
ALG3	-1.19508	4.18636	0.107307	0.285353
YGL231C	0.973238	5.93691	0.107402	0.285353
IML3	-1.01234	5.31651	0.107407	0.285353
YDR444W	1.25874	8.30998	0.107664	0.285666
SUC2	-1.25089	3.4596	0.108583	0.28773
CIT3	-0.843624	4.68213	0.108862	0.28776
TMA7	1.24641	7.58457	0.108946	0.28776
KRE1	-0.90034	6.51464	0.109101	0.28776
NMD4	1.39232	8.00417	0.109207	0.28776
LEM3	1.26008	5.58774	0.109296	0.28776
SKM1	1.37297	7.86305	0.109538	0.288028
YPT53	1.34655	7.29402	0.109718	0.288132
TRS33	1.27401	8.52208	0.110483	0.28968
FRE1	1.20619	4.96671	0.11066	0.28968
YOR022C	-1.02949	4.01132	0.110731	0.28968
TRM9	0.825794	4.98003	0.111078	0.290218
YLL029W	1.47942	4.73799	0.111383	0.290644
YMR184W	1.23559	7.74691	0.111872	0.29155
YBL044W	-0.904887	4.86004	0.112305	0.292122
PMD1	1.35012	7.32771	0.112377	0.292122
CHS7	0.982883	7.5187	0.113011	0.2934
GPB1	-1.10792	3.16086	0.114543	0.296531
HXT12	1.05431	8.45191	0.114599	0.296531
PMC1	0.992527	4.2019	0.114651	0.296531
RCS1	-1.06493	5.54509	0.114987	0.297025
YKL105C	-0.837751	4.6719	0.115367	0.297482
YOL036W	1.45971	7.57666	0.115454	0.297482
YKR070W	-0.929621	5.90024	0.116512	0.299641
SPO71	-1.0422	3.17205	0.116584	0.299641
YKR017C	-1.1439	3.93068	0.117486	0.301582
YKU70	1.13463	7.26429	0.118502	0.30381
SWA2	-0.990731	4.12543	0.118736	0.304029
NVJ1	-0.694789	4.18714	0.119397	0.305248
PFD1	-0.713734	7.70829	0.11951	0.305248
YDR428C	0.895565	7.35778	0.119746	0.305471
IME2	1.28188	9.03379	0.119996	0.30573
YKL069W	-1.00827	4.4506	0.120228	0.30594
ATF2	-0.987139	4.84129	0.121214	0.308068
EMP46	0.914037	6.51225	0.121546	0.308528
YER067W	1.25266	7.28501	0.122324	0.309997
YPL039W	-0.962551	4.72712	0.122427	0.309997
YKR104W	1.16669	8.23122	0.123026	0.310877
YBR071W	1.04583	8.91687	0.123078	0.310877
YLR063W	-0.925719	5.84916	0.123551	0.311527
PRS4	-0.877457	5.15272	0.123978	0.311527
YGR051C	-0.999831	3.74026	0.124021	0.311527
YMR099C	1.57318	8.00162	0.12413	0.311527
RDS1	1.43037	10.4215	0.124131	0.311527
IOC3	0.851284	6.90478	0.124246	0.311527
SOL3	-1.10468	6.01355	0.124408	0.311552
ERP3	1.227	8.6239	0.124872	0.31203
SKS1	-0.85563	6.35469	0.124903	0.31203
YLR345W	-0.927844	4.58577	0.125182	0.312345
YLR012C	-0.851922	5.13673	0.12544	0.31261
YFR017C	-0.964883	5.32659	0.12614	0.313972
RTN1	-0.931542	5.16481	0.126372	0.313992
MDM32	-1.01346	5.11051	0.126454	0.313992
YOR152C	-0.793246	4.81753	0.126737	0.31427
SPS1	1.36991	10.6863	0.126872	0.31427
YLR143W	1.27083	5.41076	0.127174	0.314636
CIS3	-0.720377	3.17037	0.127437	0.314638
YMR166C	-1.04444	4.18265	0.127481	0.314638
YMR114C	1.42425	8.67814	0.128079	0.315568
YPL272C	0.988395	6.05304	0.128166	0.315568
ESC8	1.00698	6.83189	0.1285	0.31581
HUA2	0.929133	7.64432	0.128572	0.31581
RGM1	-1.06772	6.57892	0.129086	0.316693
VIP1	1.11149	8.83913	0.129331	0.316915
RPN14	0.873007	6.72561	0.131196	0.321097
YBL036C	-1.04146	6.21644	0.131374	0.321097
FMC1	-0.848386	4.86814	0.131507	0.321097
YPR022C	1.36493	7.57219	0.131975	0.321857
GTS1	-0.850662	5.19282	0.132651	0.323119
YNL217W	1.03724	9.63161	0.133401	0.324445
KIN1	-0.97901	4.55214	0.133511	0.324445
YHR033W	1.31662	7.13588	0.133742	0.324454
APL3	-0.974508	3.91561	0.133831	0.324454
FMP13	-0.839378	5.43809	0.134458	0.325589
PIB2	1.71561	7.08886	0.134635	0.325632
YMR253C	1.02167	6.74451	0.135828	0.328131
SAM4	-0.973905	4.39982	0.136244	0.32831
IMD4	-0.999076	3.53394	0.136503	0.32831
AQR1	-0.851514	4.69653	0.136795	0.32831
PNG1	-0.83432	4.3818	0.136865	0.32831
YMR130W	1.51952	5.89194	0.137034	0.32831
AAT1	-0.919704	5.61539	0.137129	0.32831
IOC2	-0.819241	3.71032	0.137172	0.32831
PYC1	-0.885633	5.1233	0.137183	0.32831
ECM25	1.08776	7.80349	0.137792	0.32921
GCS1	-0.800031	6.14626	0.137929	0.32921
YML053C	0.927798	7.86229	0.13804	0.32921
YMR244C-A	-0.816007	5.17718	0.13857	0.330091
YPL056C	-0.781923	4.40992	0.138879	0.330443
YMR074C	1.28833	7.96961	0.139303	0.330919
YFR011C	1.02518	6.66816	0.139402	0.330919
YOL013W-A	-0.671422	3.56091	0.140104	0.33188
ENT5	1.3202	5.62952	0.140238	0.33188
YIL055C	1.01169	8.63497	0.140293	0.33188
GAL4	1.22132	7.41285	0.140951	0.333054
MGA2	-0.742382	5.94077	0.141185	0.333148
KIP3	-0.898579	7.3704	0.141351	0.333148
YIL042C	-0.743694	5.25613	0.141727	0.333148
YNL010W	0.901559	6.46697	0.141745	0.333148
YOR021C	0.737314	4.82658	0.141803	0.333148
PDR15	0.825377	7.20501	0.142117	0.333502
RPL37A	1.1402	5.04055	0.143315	0.335916
PDE2	-0.812734	5.68113	0.143528	0.335916
CYM1	0.761152	6.82931	0.143636	0.335916
PDC5	1.19328	7.99521	0.14428	0.337036
PUS7	1.26624	6.60476	0.144505	0.337179
RPS22A	1.33568	7.10586	0.144831	0.337387
YDR020C	1.12793	4.79331	0.144923	0.337387
MET2	1.06832	8.5052	0.145761	0.338634
EDC2	-0.699946	4.63737	0.145789	0.338634
YDR540C	1.1586	6.55684	0.146052	0.338861
FAP1	-0.829851	7.11878	0.14638	0.339238
YKL215C	1.38993	7.22471	0.147023	0.340343
CRH1	1.20758	7.33974	0.147884	0.341952
NST1	0.979899	8.37947	0.148569	0.343147
ARO10	1.32958	7.40019	0.149806	0.345615
FUI1	1.18312	7.87788	0.151086	0.347818
YLR036C	-0.79592	5.72672	0.1511	0.347818
CTS1	1.15285	6.48209	0.152055	0.349624
WSC3	-0.84878	6.01697	0.153264	0.35201
UBC12	-0.867583	4.83488	0.153865	0.352994
YUR1	-0.983981	4.84484	0.154651	0.354402
MNN10	-1.13969	3.11849	0.155297	0.354899
SKO1	-0.860108	5.99458	0.155442	0.354899
PEX17	1.05547	8.30862	0.155552	0.354899
FKH2	0.987813	7.49212	0.15556	0.354899
SDH2	0.935914	4.62219	0.156422	0.356339
SNO1	1.10196	6.39718	0.15664	0.356339
SYF2	-0.755449	4.27048	0.15685	0.356339
COX8	-0.987229	7.16343	0.156887	0.356339
MET8	-0.752023	3.47149	0.157262	0.356758
QCR10	0.921619	7.07013	0.157419	0.356758
TCB3	-1.03189	4.54299	0.157992	0.356948
ICE2	-0.888709	4.92096	0.158005	0.356948
MPA43	-0.719216	4.6697	0.158179	0.356948
RDH54	1.2328	8.73605	0.158199	0.356948
HPR5	0.817969	6.87889	0.158682	0.357646
PXA1	-0.985162	5.08697	0.159302	0.358137
LIF1	-0.833805	4.98149	0.159482	0.358137
RIM21	-0.772756	5.67342	0.159489	0.358137
RPN10	1.103	5.58594	0.159616	0.358137
YOL131W	1.13683	6.82453	0.159774	0.358137
PNC1	-0.950005	6.63131	0.16076	0.359955
YDR319C	0.584359	6.55306	0.16105	0.360086
DOG2	0.937132	6.41604	0.161169	0.360086
RRI1	-0.500745	5.99938	0.161652	0.360387
YPL067C	-0.980828	5.17368	0.161818	0.360387
SPO21	1.02662	6.13442	0.161905	0.360387
YMR31	0.944478	4.89876	0.162007	0.360387
SRN2	1.19676	7.54065	0.162298	0.360598
ALD5	-0.939213	6.49133	0.162454	0.360598
YLL053C	1.43713	8.63075	0.163582	0.36271
KAR3	-0.85842	6.20384	0.163853	0.362918
VHR1	-0.85055	6.74512	0.164255	0.36331
FPR4	0.925834	7.74826	0.164698	0.36331
REV3	-0.916347	3.15382	0.164706	0.36331
CNA1	-0.886166	5.78171	0.164746	0.36331
ADK2	1.20045	8.16924	0.164976	0.36331
FMP31	1.00189	8.81045	0.165199	0.36331
YSW1	-0.895868	4.94981	0.165346	0.36331
SSP120	-0.855432	7.64297	0.165614	0.36331
GRE2	-0.865276	4.92774	0.165689	0.36331
PNT1	-1.03082	5.42523	0.165801	0.36331
MNN1	1.01549	5.6639	0.166784	0.365074
YDL211C	-1.2522	2.86292	0.167735	0.366764
HAL5	-0.847921	5.9187	0.168224	0.367442
YGL230C	-0.843871	3.3342	0.168711	0.368113
PDR1	0.960072	4.93873	0.169794	0.370082
YJL163C	-0.711597	5.02526	0.171643	0.373715
TIR1	-0.899383	4.14717	0.172817	0.375873
IST3	-0.78672	4.3302	0.173194	0.376293
YPL114W	1.07531	4.75346	0.174446	0.378611
YNL234W	-0.872086	5.95385	0.175094	0.379618
YNL155W	1.10593	8.12339	0.176652	0.382315
ROG1	-0.764843	5.77834	0.176711	0.382315
MLP1	0.935852	7.22047	0.178078	0.384735
YBR219C	-0.642773	4.19004	0.178205	0.384735
SUT2	0.802433	7.51282	0.179026	0.385905
VPS38	0.794934	6.18018	0.179215	0.385905
YLR031W	0.766489	5.91416	0.179674	0.385905
KHA1	0.962449	9.11017	0.179699	0.385905
HSC82	0.663639	6.43998	0.179706	0.385905
ASK10	-1.02196	3.28191	0.180089	0.385905
LCB5	1.06446	8.59815	0.180155	0.385905
SSA4	-0.967975	7.19643	0.180252	0.385905
YOR139C	1.17473	4.83182	0.180924	0.386939
LCB3	1.07088	3.82298	0.181277	0.387291
PSK2	-0.912338	7.10451	0.18165	0.387683
RPL22B	1.10865	5.33445	0.182224	0.388504
YNL274C	-0.838328	4.95358	0.184191	0.39229
TRP3	-0.759335	3.85153	0.184632	0.392821
YNR014W	-0.872535	5.87151	0.184864	0.392907
MBP1	-0.840579	4.17293	0.185998	0.393969
YDR107C	-0.82314	5.03496	0.186052	0.393969
TRP4	-0.923761	3.98971	0.186058	0.393969
SMF3	0.733142	4.23265	0.186132	0.393969
SPO16	0.81871	4.65749	0.186834	0.395047
NTH2	-0.936686	2.86495	0.187184	0.39538
YMR163C	-0.841136	6.97119	0.187698	0.396059
GRH1	-1.11353	3.16284	0.188076	0.396207
FMP48	-0.832569	4.94023	0.188155	0.396207
PES4	1.16538	9.03067	0.18835	0.396212
QDR2	1.0828	8.2901	0.188613	0.396226
ZEO1	0.971043	5.092	0.188838	0.396226
PMU1	1.05964	7.22314	0.188936	0.396226
YMR084W	0.826566	8.25824	0.189155	0.396278
ERV25	0.834172	5.63893	0.189642	0.396894
YJL193W	1.0512	9.16005	0.190241	0.397741
OST6	-0.865913	4.82631	0.190559	0.398001
DBP3	-0.618349	4.47687	0.191615	0.399723
CDA2	1.09557	10.3722	0.191774	0.399723
SPO20	-1.0037	3.84891	0.192599	0.401036
GZF3	0.941591	7.78263	0.193221	0.401924
SSK1	-0.845531	5.24824	0.193896	0.40292
GNP1	-0.761978	6.56737	0.194943	0.404536
YMR102C	-0.878395	7.29637	0.19533	0.404536
PHO5	1.25875	9.86378	0.195376	0.404536
YOR062C	-0.801952	5.04591	0.195463	0.404536
SPO19	0.756645	6.63706	0.19602	0.40528
YMR247C	-0.796905	5.70265	0.196249	0.405344
YGR237C	-0.837265	6.73241	0.197676	0.407881
ARO80	-0.705391	6.11724	0.199211	0.410636
BUB1	0.814691	3.31731	0.199649	0.411125
GIM5	-0.853466	4.06521	0.19985	0.411127
YJL213W	1.14162	8.4193	0.200053	0.41113
DNF3	-0.752706	4.19892	0.202027	0.414385
MCH5	0.98801	8.37866	0.20204	0.414385
YGR043C	1.24903	5.55607	0.202548	0.415011
TAN1	-0.736967	5.714	0.202993	0.415507
URH1	-0.722623	5.35132	0.203319	0.41551
VID24	-0.776302	5.34511	0.2034	0.41551
DIT1	0.951139	8.00248	0.203815	0.415527
STE23	0.789584	8.90541	0.203842	0.415527
YOL014W	-0.773228	5.07276	0.204015	0.415527
THI7	1.27776	8.87384	0.2043	0.415693
YDR132C	-0.638478	4.17103	0.204984	0.416673
UBC11	1.00803	8.67221	0.205388	0.417079
MRS4	0.926038	3.8492	0.205683	0.417266
AVT2	-0.653261	4.15728	0.206017	0.417531
DGA1	-0.735327	7.01313	0.206265	0.41762
SED1	1.05561	7.13565	0.207601	0.419911
YLR001C	-0.826348	3.80871	0.208008	0.420145
YOR1	-0.738299	4.11418	0.208126	0.420145
ARG80	-0.769086	4.2069	0.208859	0.420874
YGL010W	1.0503	9.1092	0.208973	0.420874
MSB3	0.914874	6.15673	0.209223	0.420874
VAN1	0.760319	3.27462	0.209308	0.420874
PMP2	0.893631	7.32899	0.209948	0.421746
GYP1	0.828501	7.04905	0.211692	0.424549
YKL071W	-0.700595	4.76831	0.211916	0.424549
SIR1	-0.619072	5.55033	0.212166	0.424549
NUT1	0.63439	5.72177	0.212171	0.424549
ENT2	-0.771427	4.71256	0.212415	0.424623
RPL40B	0.71557	6.00489	0.212733	0.424844
RTS3	-0.637765	4.03617	0.213414	0.42501
MGA1	-0.7785	6.60787	0.213453	0.42501
TRM11	0.936761	5.99962	0.213636	0.42501
YMR315W	0.799459	8.48156	0.213645	0.42501
TFS1	0.937556	8.6046	0.213934	0.425173
YLR065C	0.925407	5.92462	0.214783	0.426193
ERP5	0.917736	7.63185	0.214869	0.426193
DPB3	1.01725	6.69223	0.215071	0.426193
TNA1	-0.875944	4.08721	0.215974	0.42757
MTQ1	0.911676	8.99102	0.216549	0.428295
ASP1	-0.553178	4.74194	0.217151	0.429073
ISU2	0.892531	8.16166	0.217654	0.429652
YIR007W	-0.63572	5.67085	0.218297	0.430481
YAL064C-A	-0.760864	4.93992	0.218494	0.430481
EXG1	0.963969	8.32284	0.218822	0.430714
CSN12	-0.736918	6.51235	0.21913	0.430906
ATG7	-0.664835	6.03613	0.220824	0.433823
KGD1	-0.766689	6.78293	0.224049	0.439123
GCN3	-1.13119	5.17551	0.224142	0.439123
PIN2	-0.480613	5.9398	0.224314	0.439123
YIA6	-0.681377	5.11364	0.224553	0.439123
ECM19	0.994048	8.21782	0.224593	0.439123
YMR018W	0.61683	5.2091	0.226457	0.441901
FLR1	1.11894	8.22102	0.226604	0.441901
FIG4	0.893828	8.47906	0.22666	0.441901
COT1	1.01857	8.67407	0.226922	0.441991
YJL160C	0.879515	8.66319	0.227929	0.443532
CTR1	-0.726982	5.73071	0.228745	0.444536
RGS2	-0.782432	5.76038	0.229093	0.444536
NTG1	0.663201	5.85262	0.229096	0.444536
HAL9	1.07569	9.46112	0.229669	0.445227
SSB1	-0.610291	5.14949	0.230249	0.445852
RNP1	1.15096	7.46003	0.230537	0.445852
YJL027C	0.838958	6.58576	0.230643	0.445852
ZAP1	-0.613016	6.27202	0.231031	0.446022
MNR2	-0.68463	6.53672	0.231166	0.446022
HXT5	0.689912	4.34932	0.231742	0.44657
UIP3	-0.928949	6.57831	0.231885	0.44657
VPS17	0.842967	6.14518	0.232251	0.446661
BIO4	-0.698435	4.80329	0.232368	0.446661
YOR356W	1.125	6.59183	0.232761	0.446996
YER079W	0.942497	6.84424	0.233461	0.447569
RBL2	1.07273	8.10139	0.233495	0.447569
SPG1	0.715071	7.30435	0.234237	0.448239
THI20	-0.791502	4.28723	0.234282	0.448239
YOR251C	0.692646	7.20688	0.234691	0.448412
SVS1	-0.631088	6.39711	0.234967	0.448412
GPD1	0.827178	7.74702	0.235161	0.448412
YNR062C	-0.671403	5.26301	0.235247	0.448412
ECM15	-0.631156	4.4557	0.235628	0.448647
YNL195C	-0.797562	5.79904	0.235807	0.448647
SER3	1.04235	8.61754	0.236972	0.450392
EGD2	-0.73563	4.48714	0.237164	0.450392
PIG2	1.14083	8.05197	0.238068	0.451691
YOR283W	0.729848	8.19385	0.238671	0.452416
COX23	-0.878166	4.51336	0.238981	0.452585
UBX7	0.709143	8.49659	0.239886	0.453481
ITR1	-0.776697	6.83841	0.239896	0.453481
YOL015W	-0.709298	4.92353	0.240938	0.455032
SET5	1.14689	8.12831	0.241191	0.45509
SMF1	0.936922	7.88039	0.241768	0.45576
TGL3	-0.723817	5.86088	0.243239	0.457795
EDS1	0.666942	8.44114	0.243294	0.457795
PAM17	-0.729957	5.79071	0.24391	0.458533
OYE2	0.593717	7.44515	0.244274	0.458797
YKL107W	-0.512052	4.96054	0.245563	0.459307
YER093C-A	0.59212	5.81809	0.245679	0.459307
NPC2	0.885289	8.64469	0.245702	0.459307
YPL034W	0.684594	6.88684	0.245946	0.459307
ATG4	-0.74968	7.67902	0.246061	0.459307
YGL160W	-0.716977	5.64492	0.246117	0.459307
RPL42A	0.780464	6.93419	0.246158	0.459307
PDB1	1.09767	3.45234	0.246337	0.459307
IRE1	1.0818	8.80709	0.247394	0.46073
JLP1	0.663207	6.26656	0.247636	0.46073
YML087C	0.90202	7.22214	0.247904	0.46073
FUN26	0.937985	5.83784	0.247999	0.46073
COY1	-0.663632	4.2416	0.2486	0.461429
YOR285W	1.069	7.59907	0.249114	0.461507
ARE2	-0.692661	6.92566	0.249363	0.461507
PXA2	-0.761244	3.4308	0.24944	0.461507
TSA1	-0.746331	4.7976	0.249542	0.461507
PAU7	0.860008	7.55527	0.249887	0.461579
YOL024W	0.732705	4.74081	0.250153	0.461579
ATG9	-0.811211	5.11434	0.250256	0.461579
YBR090C	0.923656	3.92724	0.250506	0.461625
DUN1	0.713709	6.58207	0.250848	0.46184
APL1	0.864722	9.37647	0.25187	0.463306
YBR220C	-0.829186	6.28987	0.253285	0.465491
UBP6	-0.900978	6.5459	0.253877	0.466162
GLG2	0.948176	8.74793	0.254649	0.467052
ABZ1	0.34883	5.21874	0.254918	0.467052
STE7	0.679898	7.23352	0.255045	0.467052
GCV1	-0.72653	5.5339	0.255984	0.468353
MNN11	-0.901418	7.39638	0.256806	0.469438
ALB1	0.871292	9.24145	0.25751	0.469603
TIF1	0.99002	6.75819	0.257563	0.469603
KTR7	0.582296	5.6004	0.257583	0.469603
GDH1	1.30799	1.47697	0.259022	0.471609
ECM37	0.727132	7.73756	0.259144	0.471609
FMP10	-0.705835	4.66482	0.259387	0.471633
YGR266W	-0.703313	4.40443	0.260226	0.472447
UBP11	-0.733041	5.99999	0.260419	0.472447
YIL001W	0.696001	8.79169	0.260525	0.472447
YMR244W	0.947656	6.20959	0.261183	0.47322
YBL086C	-0.779817	5.42849	0.261479	0.47334
YPS7	-0.691302	5.98447	0.261877	0.473641
HAL1	0.877106	5.79103	0.262462	0.473887
HAP3	-0.79222	6.61116	0.262523	0.473887
MET18	-0.505478	6.27164	0.262706	0.473887
BSC4	-0.735854	7.11917	0.263166	0.474301
MMT1	-0.722725	7.41399	0.264648	0.476552
PCI8	0.573683	5.29831	0.265575	0.477802
ARO9	0.818466	6.05168	0.265963	0.478082
DSE3	1.06343	5.98026	0.26722	0.479465
YLR137W	0.911951	8.36941	0.267234	0.479465
RGT2	0.790747	6.79586	0.267434	0.479465
FSH2	0.939962	5.26709	0.268125	0.480164
MCX1	-0.751058	7.34047	0.268292	0.480164
TRM10	0.779595	6.31627	0.270468	0.483635
MMF1	-0.776319	2.98848	0.270913	0.483727
AVT6	1.06707	5.71283	0.270991	0.483727
IDP1	0.757323	6.80852	0.271663	0.484143
YHR022C	0.80705	6.93981	0.271906	0.484143
LCB4	-0.723076	4.22763	0.271932	0.484143
IDS2	-0.71243	5.14461	0.273004	0.485226
SGN1	0.765114	6.16528	0.273014	0.485226
YLR218C	-0.753237	5.45187	0.274536	0.486873
FIS1	0.453398	4.6871	0.27469	0.486873
YGL015C	0.562001	5.42216	0.275061	0.486873
HEK2	-0.657025	4.03091	0.275086	0.486873
KAR5	-0.730597	3.73412	0.275158	0.486873
FMP43	0.687475	5.61099	0.275365	0.486873
ZRG17	-0.610271	6.31258	0.275735	0.487109
ATX2	0.724746	5.93258	0.276852	0.488294
PCL1	0.811262	7.10599	0.276883	0.488294
CIT1	-0.688987	7.55992	0.277192	0.48842
NMD2	0.784145	2.76715	0.277662	0.488827
SRL1	0.83656	8.13061	0.278028	0.489053
DCI1	-0.671784	6.00398	0.279485	0.491195
UBP9	-0.641113	6.24472	0.279855	0.491424
YBR261C	0.505292	5.86109	0.280574	0.492203
YOL114C	0.582852	6.71283	0.281189	0.492203
YKL161C	-0.974508	3.69746	0.28119	0.492203
DBF20	0.95192	6.37431	0.281839	0.492203
ADE4	0.686677	4.81814	0.281961	0.492203
RTT102	0.930273	4.79524	0.282153	0.492203
RAX1	-0.486558	5.41905	0.282469	0.492203
ENO1	0.733675	5.12516	0.282561	0.492203
YJL037W	0.820304	6.18181	0.282641	0.492203
WAR1	0.994352	5.28958	0.282699	0.492203
HHF2	0.785827	7.93127	0.283742	0.492444
GID8	-0.444391	6.31135	0.283803	0.492444
PEX13	-0.644882	6.0172	0.284002	0.492444
KAR9	0.705887	7.97195	0.284276	0.492444
NHA1	-0.587931	5.98743	0.284468	0.492444
ERV15	-0.726258	3.48488	0.284509	0.492444
YSP3	-0.659992	5.06938	0.284518	0.492444
MON2	0.601183	7.78994	0.285034	0.492921
TGL4	0.460561	6.04888	0.285869	0.493887
EMP47	1.00906	5.53524	0.286367	0.493887
STV1	0.590474	6.53069	0.286783	0.493887
BAR1	1.01923	7.5064	0.28686	0.493887
ENT4	0.904085	5.69415	0.286996	0.493887
WSP1	1.26196	4.226	0.287037	0.493887
NNT1	0.938407	7.84249	0.287498	0.494265
AVT5	0.585402	8.07384	0.288114	0.494738
ATG26	0.492783	7.42115	0.288646	0.494738
YDL218W	-0.750475	2.50674	0.288667	0.494738
RIM20	-0.614967	3.96607	0.288816	0.494738
REV1	0.871453	5.23405	0.288979	0.494738
AZR1	-0.425871	5.12611	0.292445	0.500254
YOR365C	0.949998	8.80429	0.293012	0.500806
VPS74	-0.564255	6.71373	0.294137	0.501959
APJ1	0.608113	7.22491	0.294176	0.501959
MKK1	-0.258543	3.8597	0.294692	0.502422
ZRT2	-0.771533	5.58594	0.295342	0.503112
CLA4	0.562501	5.48976	0.296232	0.503758
MNL1	-0.455924	4.91523	0.296596	0.503758
SPR6	0.638274	4.63939	0.296655	0.503758
TPK1	0.893203	10.3076	0.296704	0.503758
CAT2	0.482204	6.89207	0.298535	0.506448
SKT5	-0.877722	4.39106	0.299014	0.506571
CHS5	0.887451	7.08281	0.299249	0.506571
YRA2	-0.505894	3.96459	0.299349	0.506571
YMR262W	1.02876	6.66392	0.299772	0.50659
MSS11	-0.895056	4.03118	0.30005	0.50659
ARO3	0.503763	5.97479	0.300261	0.50659
MEC3	0.682253	8.76281	0.300351	0.50659
MUM2	-0.617667	5.99738	0.300595	0.50659
GFD1	0.527179	6.77082	0.301349	0.507444
ELP6	-0.606767	4.70049	0.301873	0.507909
ANT1	0.884374	5.51576	0.302564	0.508654
DRS2	-0.778391	6.92692	0.303074	0.508965
YLL025W	-0.412552	4.66144	0.303457	0.508965
YOR238W	-0.659585	7.85763	0.303493	0.508965
MLC2	-0.756692	3.48054	0.303815	0.509088
YDL012C	0.717861	8.58209	0.305604	0.511668
YER163C	-0.676838	6.23578	0.307105	0.513692
YLR040C	-0.643329	4.2406	0.307313	0.513692
YMR310C	-0.551102	6.6505	0.307856	0.51418
YLR271W	0.637583	8.4797	0.308278	0.514418
LSB3	-0.837993	4.13637	0.3085	0.514418
YBL010C	-0.606412	4.47991	0.309111	0.514781
TMT1	0.474171	6.74123	0.309237	0.514781
HSD1	-0.577785	6.17928	0.309471	0.514781
FSH3	-0.57969	3.9703	0.310478	0.515891
HHO1	-0.565731	4.15903	0.310641	0.515891
YKL206C	0.74786	6.19062	0.311237	0.516462
TEC1	-0.662059	4.13005	0.311829	0.516666
BYE1	-0.537118	6.38582	0.311864	0.516666
TPA1	0.559154	4.24811	0.314007	0.519796
YOL083W	0.938596	6.34011	0.314568	0.520305
YOR246C	-0.585882	6.23283	0.315063	0.520705
MRK1	0.786715	8.41652	0.315845	0.521576
UGA1	-0.650865	6.4527	0.316592	0.52239
CPD1	-0.632082	5.86434	0.317087	0.522786
HRB1	-0.837761	6.29928	0.317534	0.523102
MEI4	-0.673206	4.37764	0.318854	0.524855
RXT2	-0.578217	2.51633	0.319414	0.52495
RDS2	-0.621058	7.11346	0.319558	0.52495
YOR052C	-0.675333	5.45174	0.319679	0.52495
BTS1	-0.519987	3.91944	0.320054	0.525145
YNR024W	-0.623824	4.6916	0.32087	0.525501
PRM9	-0.710236	3.93698	0.320879	0.525501
MRPL49	-0.597222	4.1318	0.32108	0.525501
YIL057C	0.86927	6.85072	0.321296	0.525501
NCA3	0.845233	9.00296	0.321644	0.525652
YNL321W	0.793969	4.25626	0.322422	0.52612
FMP32	-0.58291	4.00932	0.322444	0.52612
YDR415C	-0.588949	5.77438	0.322822	0.526317
YJR008W	-0.710788	7.94418	0.323454	0.526624
SRL3	0.676542	7.85159	0.323523	0.526624
YHR048W	0.817709	3.69991	0.324046	0.526691
YMR181C	0.807432	7.89737	0.324078	0.526691
ECM1	-0.789235	4.17829	0.324675	0.527244
TVP38	0.522313	7.48181	0.325796	0.528341
YBR053C	-0.483915	3.81922	0.325931	0.528341
RHO2	-0.719559	5.44224	0.326123	0.528341
ADH3	-0.656925	4.47793	0.327242	0.529541
YOR300W	-0.601438	3.97858	0.327381	0.529541
CAR1	0.680205	4.5503	0.328257	0.53054
REX3	0.8865	6.29533	0.328795	0.530991
CTM1	0.830689	4.53184	0.329771	0.532149
TPO3	-0.710172	4.37144	0.330134	0.532316
DAN2	-0.554038	4.77341	0.331125	0.533319
YBR138C	-0.51018	5.89618	0.331276	0.533319
AGA2	0.436147	7.95633	0.332532	0.53492
YLR356W	0.895369	9.62045	0.333158	0.535507
YHR162W	0.811558	9.17562	0.334519	0.537274
GAS2	-0.693883	7.27979	0.338248	0.542702
PKH1	-0.438742	4.11496	0.338428	0.542702
RFT1	0.604257	5.42994	0.339644	0.543992
SCS2	-0.698314	6.25363	0.339763	0.543992
NUP42	-0.597222	4.17438	0.340547	0.544822
UBC1	0.537664	7.00938	0.341145	0.545353
IMH1	0.784322	5.0986	0.342126	0.546496
YOR131C	0.436637	7.51864	0.34277	0.547098
BCK1	-0.62202	5.72383	0.343509	0.547851
YLR179C	0.567184	8.69013	0.344886	0.549621
HHF1	-0.425166	4.07114	0.345601	0.550331
ATG10	-0.481584	5.91533	0.346355	0.551105
SML1	-0.675081	5.20654	0.347286	0.551733
YIL077C	-0.622013	4.19823	0.347288	0.551733
YMR090W	0.911741	5.57627	0.3498	0.555293
YKR077W	0.710547	7.29389	0.351279	0.557211
MGS1	-0.398035	6.10832	0.352445	0.558524
FSH1	0.655692	6.71603	0.352652	0.558524
YER064C	0.569735	7.07178	0.353697	0.559748
SNT2	-0.578169	5.11414	0.354404	0.560032
YLR294C	-0.624777	7.26255	0.35448	0.560032
LIN1	0.636012	5.83768	0.355101	0.560032
MDJ2	0.797367	5.08307	0.355371	0.560032
EFT1	0.749602	6.41248	0.355487	0.560032
ECM14	-0.340391	4.29404	0.355515	0.560032
SIT4	0.543448	4.88185	0.356463	0.560799
YJL149W	0.587411	8.33114	0.35655	0.560799
PER1	-0.703757	5.91768	0.356978	0.560799
YNL144C	0.709597	7.63799	0.357096	0.560799
YLL058W	-0.573728	3.67057	0.35742	0.560879
CIS1	-0.645282	3.26894	0.358014	0.561381
PRS5	0.693355	5.76246	0.361331	0.566024
YMR209C	0.723614	5.92451	0.361547	0.566024
ATG27	0.54642	9.34988	0.361802	0.566024
PGM1	0.756153	6.48312	0.362407	0.566538
YVC1	-0.521457	4.78544	0.363054	0.567116
TIR3	0.742647	7.30835	0.36349	0.567365
TRR2	-0.133766	5.21834	0.364233	0.568092
YPT10	0.386939	4.96371	0.364783	0.568518
TPK3	0.52894	3.85211	0.366068	0.570087
YOR175C	0.845546	5.47646	0.366692	0.570627
SAM1	-0.584923	5.42969	0.367629	0.57124
MNT4	-0.518102	4.36941	0.367643	0.57124
GCN20	0.333498	6.18533	0.368534	0.57219
YKR105C	0.704486	6.54755	0.369661	0.573506
INP53	-0.513995	3.29588	0.370493	0.574361
BSC6	-0.49665	5.73871	0.372212	0.576379
YOR129C	-0.548939	6.84541	0.372356	0.576379
YFR035C	-0.603467	5.73638	0.373254	0.577333
YIL060W	-0.504759	6.75928	0.374968	0.578767
TDP1	-0.465612	6.35726	0.375284	0.578767
OPI10	0.412375	5.91792	0.375336	0.578767
YOR268C	-0.640819	4.5258	0.37585	0.578767
RGT1	-0.490927	5.40222	0.376091	0.578767
ARN2	0.689059	4.62951	0.376128	0.578767
YBR096W	0.636356	8.68688	0.376157	0.578767
PPQ1	0.720789	7.10035	0.377243	0.580004
YNL058C	0.67587	7.57676	0.378144	0.580953
YNR048W	-0.531862	5.85158	0.378713	0.581392
RIP1	0.549185	6.12787	0.380169	0.583191
YHR202W	-0.372481	6.55621	0.380678	0.583535
ATX1	-0.384136	3.58933	0.38152	0.584075
YKR096W	0.826353	7.54734	0.381599	0.584075
OPY2	-0.313827	4.4511	0.384809	0.588548
FAU1	-0.428987	4.27453	0.385817	0.58965
HAP4	-0.425307	5.4466	0.386308	0.589911
YMR279C	-0.555346	6.23387	0.386827	0.589911
SNC2	0.693066	7.28081	0.38685	0.589911
YAP1801	-0.402313	3.47701	0.388355	0.591766
YJL107C	0.595982	6.97662	0.389991	0.593817
YEA4	-0.393156	6.29684	0.390445	0.594067
NCS6	-0.527847	5.05314	0.390743	0.59408
CRP1	0.581874	7.47274	0.391297	0.594176
RIF2	-0.961781	2.24638	0.391386	0.594176
YMR160W	0.521618	7.00094	0.393419	0.596822
YRB30	-0.512663	7.52409	0.393938	0.596861
LAS21	-0.746038	3.07627	0.394027	0.596861
MNE1	0.74343	8.01665	0.394939	0.597801
MAM3	-0.5396	3.46814	0.395972	0.59863
PRY1	-0.466224	6.10688	0.396191	0.59863
SFH5	0.607181	8.70144	0.396455	0.59863
COX5B	-0.583413	6.83789	0.396655	0.59863
CMK2	-0.673643	8.46613	0.397095	0.598855
CYC2	-0.635899	6.6091	0.397733	0.599375
BRE5	-0.738507	2.2406	0.398177	0.599597
YGR176W	-0.428301	5.53437	0.398464	0.599597
ALG8	-0.585114	3.86365	0.398904	0.599818
YPL105C	0.312935	6.24832	0.399695	0.600567
UBP2	0.659257	7.2659	0.400581	0.60137
REH1	-0.464436	5.69963	0.400816	0.60137
IDP2	0.852119	8.44808	0.401363	0.601395
RNH1	0.991508	5.00984	0.401418	0.601395
BRE2	-0.4836	4.03411	0.404632	0.605766
YFR012W	0.600128	7.23634	0.405166	0.605792
ADH6	0.711608	8.05067	0.40524	0.605792
NCL1	0.526442	4.45606	0.405896	0.606331
ATP10	-0.520449	2.59126	0.408273	0.609437
ECM17	-0.387508	5.4565	0.409677	0.611089
YKL070W	-0.461651	4.03302	0.410633	0.61207
YSP1	-0.398803	6.50197	0.411023	0.612207
IES2	-0.552772	3.97139	0.412333	0.613712
KIN4	0.731377	7.58884	0.413932	0.615399
YBR062C	0.50287	8.14642	0.414066	0.615399
SEL1	0.329571	7.49664	0.414513	0.615617
YKL207W	-0.492507	5.58199	0.415436	0.616385
MCH1	0.858371	8.40481	0.415827	0.616385
CUE2	-0.424217	4.00849	0.415932	0.616385
RAD33	0.263724	7.21352	0.416901	0.616809
YML108W	-0.530616	4.18774	0.417157	0.616809
YLR046C	0.663289	6.46305	0.417435	0.616809
TRX2	-0.516918	4.43601	0.417791	0.616809
YHR126C	-0.503765	5.85605	0.418378	0.616809
HKR1	-0.450626	4.50002	0.418489	0.616809
FMP51	-0.631888	6.85799	0.418557	0.616809
NPY1	-0.413885	5.89868	0.418624	0.616809
SHE2	0.653374	5.30606	0.419662	0.617894
HIS3	0.50291	7.46933	0.421347	0.619102
SRO7	-0.681509	5.19338	0.421354	0.619102
HBS1	0.656984	4.57629	0.421388	0.619102
KTR5	0.651208	7.73412	0.421879	0.619215
YGL138C	-0.426207	2.96068	0.422068	0.619215
YLR455W	0.570269	6.98156	0.422867	0.619532
SDC25	-0.322551	8.37874	0.422889	0.619532
DOT6	0.239371	5.91612	0.423461	0.619927
AVT4	-0.495797	6.39169	0.424457	0.620319
XRS2	0.671185	4.13833	0.424713	0.620319
PRY2	0.391036	6.91296	0.42493	0.620319
COG6	-0.352672	5.08602	0.424938	0.620319
MBF1	-0.555754	2.58031	0.42561	0.620858
YHR035W	0.63627	5.12085	0.427333	0.622928
YNL300W	-0.433929	3.9216	0.427823	0.623199
YML002W	-0.496289	6.1715	0.428511	0.623758
YGL146C	0.883342	6.85123	0.430222	0.625805
YKL133C	0.510151	5.12973	0.430843	0.625984
FMP33	0.906862	0.69416	0.430955	0.625984
INP1	0.580805	6.03354	0.432499	0.627776
GPX2	0.315957	6.55058	0.43283	0.627776
FMP24	0.530526	4.65843	0.433107	0.627776
PIH1	0.21002	5.6167	0.433925	0.628516
YHR177W	0.5937	7.95662	0.434539	0.628524
YLR422W	0.580087	8.0959	0.434543	0.628524
PMT3	-0.423842	6.74743	0.435188	0.629013
GAS5	0.591869	6.40262	0.436983	0.630967
UTR2	0.331322	5.06668	0.437154	0.630967
KEX2	0.513878	7.47631	0.438627	0.632138
SCS7	-0.588122	3.56607	0.439197	0.632138
YGL057C	0.602256	6.28856	0.439447	0.632138
FAR8	0.293468	5.86826	0.43972	0.632138
SBA1	0.529945	5.1417	0.439775	0.632138
MET17	-0.51377	5.51257	0.439843	0.632138
MRH1	-0.590152	3.43256	0.440123	0.632138
MSB2	0.457723	4.57446	0.441089	0.633081
EMP24	-0.469566	5.34129	0.44188	0.633773
RCY1	-0.416191	5.40028	0.442756	0.634242
COX15	0.456344	4.08341	0.442825	0.634242
CCP1	-0.796092	5.06889	0.443416	0.634645
YFR043C	-0.259776	7.466	0.446257	0.638265
YIL168W	-0.440236	6.18854	0.448426	0.640921
ADE8	-0.511261	3.40926	0.449898	0.642485
YNL187W	0.667781	7.01809	0.450481	0.642485
ECI1	-0.428273	5.03274	0.450743	0.642485
STE50	-0.363185	6.82209	0.450773	0.642485
RIM13	-0.419253	3.29358	0.45249	0.644484
NSR1	0.557922	1.82495	0.453627	0.645656
TRP2	0.540682	5.79131	0.455507	0.647881
YPL236C	-0.363731	6.38315	0.457024	0.649141
IMD3	-0.567218	5.49771	0.457026	0.649141
FAR3	-0.558109	3.66855	0.457571	0.649466
RTG3	-0.495486	6.51121	0.45831	0.650065
HSP78	0.749417	4.04899	0.459933	0.651916
SNA3	-0.364008	5.78712	0.460692	0.652541
SHM2	0.518753	7.02037	0.461785	0.653324
PTP3	0.611204	6.78647	0.461882	0.653324
ILV6	0.72508	8.82382	0.46384	0.655642
MDY2	-0.349842	6.07585	0.46425	0.65577
YPL017C	-0.400493	2.78791	0.465218	0.656483
YDR387C	-0.382273	4.67808	0.465395	0.656483
SPA2	0.877397	3.98413	0.465848	0.656531
RPS17B	0.70334	6.60748	0.46607	0.656531
RMA1	-0.481679	6.0217	0.468597	0.659638
YOR118W	0.607469	8.13431	0.471987	0.663468
YOR225W	-0.399025	4.42567	0.472141	0.663468
GPI17	-0.302247	3.71938	0.472288	0.663468
PUS4	-0.407138	4.91012	0.47329	0.664421
ATG14	0.347522	4.85681	0.47464	0.66548
MET1	0.17675	7.3128	0.475168	0.66548
DAK1	-0.378907	4.74887	0.475741	0.66548
PKH2	-0.432394	6.84752	0.475903	0.66548
YGR067C	-0.486535	6.53527	0.476308	0.66548
PAC1	0.666798	6.69031	0.476435	0.66548
VBA2	0.79627	7.4274	0.476631	0.66548
CUE1	-0.400744	5.49593	0.476641	0.66548
YOL107W	0.475065	6.68431	0.478225	0.667238
YIL161W	0.419574	7.70284	0.480199	0.669537
YJR037W	0.492347	7.0923	0.481529	0.670673
YDL063C	0.583714	7.79224	0.481668	0.670673
ECM5	0.809606	8.6095	0.482775	0.671758
YBL060W	-0.438526	6.42592	0.483966	0.672576
ICS2	0.595158	4.94769	0.484019	0.672576
CAR2	0.602758	7.68673	0.485068	0.673266
MYO5	-0.570562	7.83123	0.485227	0.673266
YCR102C	0.411344	8.17249	0.486003	0.673266
DAL2	-0.449946	6.24727	0.48603	0.673266
OM14	0.310945	6.34359	0.486358	0.673266
SPG4	0.414594	8.64703	0.486485	0.673266
CPR7	-0.433776	5.12795	0.487983	0.674877
PPM2	0.576198	6.21737	0.488307	0.674877
YBP1	-0.475695	6.15751	0.488808	0.675114
PCD1	0.394001	6.86416	0.489913	0.676185
YMR317W	-0.511807	7.27054	0.490562	0.676626
YIL087C	-0.477589	6.53061	0.492563	0.678929
YPR098C	-0.362263	5.48397	0.497528	0.684849
YKR045C	-0.41761	4.11214	0.497586	0.684849
YER186C	0.29049	6.81806	0.49786	0.684849
YLR168C	0.667004	7.87176	0.498738	0.685259
NFT1	0.129954	6.32001	0.498826	0.685259
VPS33	-0.155976	3.89367	0.499835	0.686185
YLR404W	-0.358839	6.47877	0.501552	0.688082
YMR155W	-0.44685	6.82496	0.502459	0.688399
YOR192C	0.775825	7.24048	0.503035	0.688399
YOL138C	-0.42853	4.69495	0.503214	0.688399
NUC1	-0.315306	5.36606	0.503374	0.688399
BMH1	-0.390444	7.65359	0.503461	0.688399
PFK26	-0.6372	6.14494	0.504462	0.688933
GPB2	-0.511339	3.05553	0.504523	0.688933
YOR111W	-0.26648	5.21691	0.505648	0.69001
CUP2	-0.278813	5.57381	0.507494	0.690982
RAD14	0.592391	5.22153	0.508053	0.690982
GBP2	0.100958	4.29327	0.508104	0.690982
YJL038C	-0.330508	6.00195	0.508117	0.690982
YMR269W	0.464057	7.06169	0.50878	0.690982
YJR054W	0.546441	8.40949	0.508835	0.690982
OSW1	-0.131251	5.1395	0.508842	0.690982
YFR006W	-0.458347	5.16226	0.509093	0.690982
CCH1	-0.272313	5.27512	0.510168	0.690982
MIP6	0.666534	6.09526	0.510363	0.690982
KNH1	0.459326	8.75374	0.510558	0.690982
MDS3	-0.627574	4.61572	0.510717	0.690982
FIT1	-0.478984	7.51705	0.510834	0.690982
YOL070C	-0.408044	6.52061	0.511077	0.690982
RPL8A	-0.392627	7.45103	0.514195	0.694738
YIL102C	0.349418	5.3674	0.515419	0.695246
PBP1	-0.390584	4.22915	0.515434	0.695246
GAL2	0.605471	3.75124	0.515587	0.695246
FYV10	-0.423296	3.21073	0.51737	0.697192
BUD7	-0.187437	5.89827	0.51796	0.697529
ECM38	-0.648213	5.32252	0.519799	0.699243
EGT2	-0.595181	5.74584	0.520095	0.699243
REC8	0.340206	5.09227	0.520256	0.699243
YFR007W	0.445185	7.80976	0.521596	0.700584
SPS18	0.346389	5.49603	0.523437	0.702598
SSO2	-0.541311	3.79858	0.523971	0.702854
EAF7	0.550071	5.26497	0.524479	0.703076
AGA1	-0.472727	5.39221	0.525119	0.703474
REX4	-0.1941	6.26014	0.527702	0.706473
MLP2	0.481447	6.59011	0.528178	0.706649
YLR437C	-0.440896	6.48589	0.528798	0.707017
FUS2	-0.541786	6.45799	0.529392	0.707351
YGR168C	-0.376265	4.77935	0.529825	0.707469
YLR407W	0.0926294	3.65095	0.530683	0.707904
ITC1	-0.302654	4.12958	0.530842	0.707904
INM1	-0.4207	4.09951	0.531809	0.708734
SPT7	0.616548	5.31487	0.53306	0.70994
SPS2	-0.514748	6.62428	0.534413	0.71128
MFA2	0.592059	3.66584	0.535006	0.711606
PTC3	-0.441736	6.96983	0.535367	0.711625
CGI121	-0.302979	5.0568	0.535731	0.711648
MCA1	0.506591	8.04848	0.536174	0.711775
RPS28B	0.355075	3.98018	0.536603	0.711884
MKK2	0.568304	7.82941	0.537013	0.711968
YLR224W	0.414376	8.28434	0.538981	0.713284
YNL146W	0.0526462	5.89471	0.539292	0.713284
YMR147W	-0.356986	4.68187	0.539405	0.713284
PTP2	-0.427719	3.71577	0.539438	0.713284
GAT2	-0.62217	6.28815	0.539745	0.713284
PUT3	0.241963	6.34794	0.540731	0.714128
WSS1	-0.395094	5.46223	0.54378	0.717692
YER158C	-0.354812	6.61172	0.54465	0.718378
YNL193W	0.51782	6.89191	0.546936	0.720929
LAT1	-0.328978	4.97893	0.547312	0.720961
AGX1	-0.371532	6.56578	0.548014	0.721423
MF(ALPHA)1	-0.427286	6.97105	0.548857	0.721607
YLR446W	0.152235	5.92028	0.549008	0.721607
SNO4	0.408544	7.01275	0.54941	0.721607
YHR209W	0.533589	8.42123	0.549561	0.721607
SPO22	-0.0981353	4.48502	0.550865	0.722856
RSA3	-0.342652	7.61561	0.551967	0.723741
RPL9A	-0.40726	3.49365	0.552245	0.723741
YDL177C	0.375509	7.55198	0.554333	0.725772
MNT3	0.244255	7.83904	0.554502	0.725772
FMP35	-0.504483	4.65752	0.55724	0.728889
HFD1	-0.391575	6.81685	0.558239	0.729321
SUT1	0.365361	6.40522	0.558281	0.729321
BPT1	-0.391443	5.95871	0.559169	0.729694
YER137C	0.304321	7.74603	0.559278	0.729694
HOT1	-0.328508	5.77698	0.560985	0.731456
YNL095C	-0.314953	6.8654	0.562146	0.732504
YNL224C	-0.344934	6.24743	0.563979	0.734426
LSB6	0.232457	7.74882	0.565877	0.73643
UNG1	0.217469	6.95566	0.567493	0.737777
NRK1	0.401067	7.09251	0.567631	0.737777
TEX1	-0.313695	6.76564	0.570324	0.740696
TMA16	0.130537	5.79509	0.570654	0.740696
RIM101	-0.348712	4.39868	0.571239	0.740696
TIR4	0.483547	9.10506	0.571322	0.740696
STE20	-0.194625	4.46212	0.571742	0.740773
GUT2	-0.337962	5.0621	0.572831	0.741715
MDV1	0.473588	8.40644	0.573939	0.74244
BIT61	-0.512072	7.38436	0.574155	0.74244
WHI5	0.278702	6.12409	0.574477	0.74244
ZTA1	0.454683	5.52613	0.575614	0.74344
ALO1	-0.46832	7.28156	0.576772	0.744151
DON1	-0.379782	2.57059	0.576889	0.744151
SIP5	0.376693	8.2748	0.577437	0.74439
SSO1	-0.215644	5.80461	0.577842	0.744443
URA4	-0.563383	6.65213	0.578212	0.744452
HRD3	-0.401136	6.83532	0.580085	0.746374
GCY1	-0.170555	4.82046	0.581288	0.746374
SSM4	0.3786	5.25257	0.581908	0.746374
PRM2	0.468054	3.67085	0.582224	0.746374
YLR253W	-0.365162	3.51429	0.582232	0.746374
YDR438W	-0.30355	6.39713	0.58224	0.746374
YKL137W	-0.189253	5.47806	0.5824	0.746374
GAL10	0.261879	4.54972	0.582616	0.746374
ENB1	0.40262	8.62707	0.583147	0.746588
YOR289W	-0.329257	6.93881	0.585134	0.747846
YLR364W	0.313108	8.15891	0.585385	0.747846
GSY2	0.53554	8.82902	0.585504	0.747846
SPL2	0.350951	6.49305	0.585587	0.747846
EMP70	-0.158217	5.8461	0.586939	0.74854
PMT6	0.323284	6.89694	0.587085	0.74854
RIS1	0.259046	7.12592	0.587226	0.74854
YPT35	-0.406937	6.27681	0.587656	0.748623
CST6	0.333475	3.9087	0.59002	0.750951
FMP50	0.199553	8.11808	0.590394	0.750951
HCR1	0.390292	3.78351	0.590582	0.750951
DCW1	-0.363066	6.80045	0.593015	0.753577
OSH6	-0.333534	6.51069	0.594202	0.754249
AMS1	-0.375533	6.51346	0.594279	0.754249
ECM12	-0.17756	7.00776	0.596892	0.757097
PCL7	-0.382701	7.60844	0.597539	0.75716
RIT1	-0.263441	6.72682	0.59768	0.75716
YOR223W	-0.326522	7.12918	0.598664	0.757843
TCB1	-0.229676	6.90782	0.598958	0.757843
SLI1	0.511548	4.85674	0.60045	0.759079
CSR2	-0.366634	6.0164	0.600675	0.759079
YDL206W	0.394619	7.74287	0.602149	0.760473
SHO1	0.230102	6.3221	0.602945	0.761009
MRPL39	-0.607248	6.42512	0.604443	0.76243
FUN30	-0.407971	4.21529	0.606077	0.764022
YJL045W	0.528809	5.49722	0.606581	0.764188
NFU1	0.274798	6.90676	0.607423	0.764778
KRE11	0.397699	5.49288	0.608601	0.76543
RAD5	0.345416	5.16036	0.608996	0.76543
PPM1	-0.291181	2.9075	0.60906	0.76543
DMA1	0.149924	6.20797	0.609793	0.765883
PMS1	-0.276292	6.43085	0.612384	0.768439
YMR118C	-0.288215	5.99821	0.612578	0.768439
EAP1	-0.293436	3.93799	0.613501	0.768717
RCR1	0.100715	5.0753	0.613839	0.768717
CAP2	-0.287201	6.52794	0.613924	0.768717
YJL185C	0.492982	8.56192	0.617676	0.772484
TUL1	0.505632	5.3259	0.617686	0.772484
IDP3	-0.420802	7.53867	0.618413	0.772922
GTO1	0.458287	7.29142	0.618819	0.772958
PLB2	-0.348184	5.61673	0.620356	0.774407
RPS24B	-0.168455	4.37077	0.621425	0.775269
GAL7	0.207099	2.64674	0.623109	0.776898
LDB17	0.321383	7.47334	0.625164	0.778422
BAG7	0.203743	6.09891	0.6254	0.778422
PHO2	0.330533	8.94227	0.625471	0.778422
LEU4	-0.441254	9.37408	0.625974	0.778521
YKR041W	0.305356	5.71222	0.626338	0.778521
YJL049W	-0.394544	3.03191	0.626688	0.778521
RPS22B	0.641207	4.70835	0.62748	0.778685
YLR042C	-0.192869	3.84905	0.62758	0.778685
LAG2	-0.374092	5.37523	0.628731	0.779378
SHS1	-0.197272	3.00167	0.628899	0.779378
RLM1	-0.400217	5.76119	0.629644	0.779831
CDA1	-0.392314	7.8748	0.630512	0.780435
YMR144W	0.054984	7.75394	0.633753	0.783973
SMM1	-0.419949	5.42854	0.634292	0.784167
YAL061W	0.418113	2.94453	0.635062	0.784395
HXT8	0.279661	7.55714	0.635297	0.784395
MUD1	-0.188214	6.13836	0.635624	0.784395
AUS1	0.362635	6.1774	0.636702	0.785194
GLG1	-0.305603	7.58531	0.637037	0.785194
TEA1	0.634503	5.35612	0.637445	0.785225
YKL047W	0.392842	7.83807	0.637882	0.785292
HMS1	0.447908	4.07802	0.639953	0.787369
LTE1	-0.226796	6.77025	0.640392	0.787437
XDJ1	-0.27175	7.37719	0.641252	0.788022
YNL092W	0.403881	8.06934	0.643107	0.789366
YIL096C	-0.162833	7.10283	0.643206	0.789366
FIT2	-0.274838	4.97313	0.643501	0.789366
BEM3	0.248476	6.54596	0.644381	0.789973
YER187W	-0.250756	7.43992	0.645112	0.790397
NIT3	-0.259541	8.94025	0.646797	0.791692
YPT6	-0.125789	5.9156	0.646941	0.791692
GRS1	-0.15564	6.39704	0.648085	0.792532
SWE1	0.475533	8.4758	0.648465	0.792532
YBR250W	0.295285	7.57655	0.648803	0.792532
APL2	0.000460165	6.73648	0.649886	0.792532
RPS16A	0.253052	4.21451	0.649967	0.792532
DPB4	-0.409034	2.52777	0.650328	0.792532
YHP1	-0.206417	6.58881	0.650332	0.792532
MMT2	-0.302089	7.71166	0.651903	0.793975
YMR265C	-0.288023	6.9308	0.652628	0.794385
YBR259W	-0.105862	5.58593	0.65415	0.795472
SLX4	0.365267	8.03721	0.654296	0.795472
YLR257W	-0.463333	4.9128	0.655502	0.796467
CYC7	0.488093	3.3823	0.656898	0.797689
SLG1	-0.168563	5.96499	0.658504	0.798798
YOR097C	0.350912	5.80551	0.65859	0.798798
SLT2	-0.32365	3.96105	0.660087	0.800141
SRP40	-0.269115	6.76464	0.661493	0.801371
AUA1	-0.168161	2.89628	0.66262	0.802236
PIR1	0.372221	6.05962	0.662988	0.802236
DUR3	0.544527	5.47678	0.664174	0.802569
GRX2	-0.271656	5.89335	0.664257	0.802569
YIL015C-A	-0.224663	5.48948	0.664438	0.802569
BOI1	-0.256981	4.69035	0.664879	0.802587
WHI4	0.207648	8.34141	0.665235	0.802587
SAP185	-0.547928	6.36915	0.666799	0.804
FMP22	0.336381	6.22983	0.668095	0.80509
LYS21	0.415824	7.5404	0.66913	0.805688
CYK3	0.45957	7.03718	0.670369	0.805688
YKU80	0.329393	8.3953	0.670463	0.805688
SFL1	-0.338778	4.78553	0.670536	0.805688
CCC1	-0.14106	6.03965	0.670769	0.805688
YIR036C	-0.188162	7.14846	0.670995	0.805688
SIP1	-0.190966	3.37881	0.671516	0.805688
SYS1	0.110096	6.31928	0.671734	0.805688
YGL050W	0.396054	6.84416	0.674377	0.808386
RPN9	-0.24326	4.84745	0.677141	0.811225
SKP2	0.405056	4.36797	0.678585	0.81248
ARX1	-0.136879	2.54015	0.679849	0.813518
YLL017W	-0.193482	7.87686	0.681469	0.814981
RPL33B	0.49345	7.13876	0.682347	0.815555
CAD1	-0.338229	4.32939	0.68606	0.818912
RPS27A	-0.207439	3.87057	0.68628	0.818912
SSP2	-0.163003	7.22797	0.686352	0.818912
YHR087W	0.392625	7.49148	0.689598	0.822222
YOR071C	-0.291606	6.35227	0.689929	0.822222
ECM10	-0.136801	4.88155	0.691007	0.82267
KSP1	-0.330625	4.59793	0.691256	0.82267
PMT1	-0.197874	6.76837	0.691508	0.82267
PAN3	-0.308025	5.6682	0.692403	0.823258
GLO3	-0.244911	5.96084	0.693381	0.823942
SFT2	-0.451654	3.92581	0.694788	0.825136
DOT5	0.241314	6.99475	0.695915	0.825996
YBL104C	0.123103	6.44616	0.698198	0.82746
OST3	-0.32039	5.63907	0.698334	0.82746
YNL165W	-0.348669	7.44727	0.698358	0.82746
SLM3	-0.26196	6.123	0.699956	0.828874
GVP36	-0.511156	4.16977	0.701402	0.830107
CPR2	-0.396249	4.82999	0.703086	0.83162
IML2	0.457476	6.55252	0.704216	0.832476
SDP1	0.312906	5.68664	0.705262	0.833233
IKI3	0.467607	2.86513	0.70593	0.833542
SPO77	-0.277401	7.00096	0.706581	0.833831
YOR084W	-0.230422	6.61631	0.70725	0.834081
RFM1	0.230955	6.84826	0.707606	0.834081
ATG21	0.170654	3.81651	0.708445	0.834589
COX12	0.241982	4.87397	0.709375	0.835206
FMP34	-0.327459	7.55019	0.712263	0.837302
SIP2	0.35444	7.55107	0.712312	0.837302
RMD8	0.471975	5.42006	0.712614	0.837302
VID27	0.41422	7.21488	0.712788	0.837302
YEL048C	0.268692	6.75637	0.713632	0.837476
APM2	-0.208992	5.81661	0.713753	0.837476
NPT1	0.031883	5.0797	0.714364	0.837714
TEF2	-0.296967	4.28265	0.714865	0.837822
GUF1	0.302055	8.28564	0.715578	0.838091
VID22	-0.226991	4.12497	0.715912	0.838091
YOL057W	-0.301554	5.81631	0.71979	0.841505
AIP1	0.428709	7.892	0.720003	0.841505
TDH2	-0.273988	8.28298	0.720059	0.841505
DAP2	-0.181646	4.18692	0.720627	0.841689
APS1	-0.328155	7.05735	0.722404	0.843284
SEF1	0.118095	4.87505	0.723497	0.84408
EDC1	0.270681	6.89751	0.724892	0.845227
YLR445W	0.212587	7.95294	0.725837	0.845568
YGL235W	-0.183564	3.94763	0.726009	0.845568
ICS3	-0.228746	7.96596	0.727178	0.845983
YDR476C	-0.109683	6.90515	0.727191	0.845983
YCK1	-0.244669	3.55658	0.728048	0.846037
YLR049C	0.0578535	3.96215	0.728062	0.846037
YIR003W	0.587105	5.06208	0.728742	0.846348
ESC1	-0.0160595	5.57453	0.730016	0.847348
YBL081W	0.331555	7.91811	0.73095	0.847874
SPO7	0.126514	6.04508	0.73141	0.847874
YML096W	0.261475	4.08595	0.73171	0.847874
PEX6	-0.15665	5.04262	0.732875	0.848744
YOR342C	0.343086	7.27354	0.733825	0.849009
ADE17	-0.123105	4.82615	0.734194	0.849009
HST2	0.346723	4.69873	0.734345	0.849009
IXR1	0.310545	4.50439	0.735389	0.849737
STM1	-0.00701939	8.15753	0.73659	0.850251
LRP1	-0.196785	1.9935	0.736663	0.850251
SFG1	-0.291542	7.28665	0.73805	0.851372
HOG1	-0.253571	4.63185	0.739994	0.852839
SPS19	-0.126115	5.17802	0.740153	0.852839
ATG12	-0.233271	5.21978	0.743372	0.855624
RNH201	-0.340546	4.61883	0.743404	0.855624
YPT52	-0.116107	5.75728	0.744442	0.856338
STI1	0.221585	6.63649	0.745167	0.856536
AYR1	0.19386	6.83451	0.745449	0.856536
SPE1	-0.160122	3.79257	0.746513	0.857278
YOR296W	-0.0658698	3.78841	0.749588	0.860327
ASG7	0.106654	7.47924	0.75061	0.860417
YGR273C	0.285372	5.18576	0.750759	0.860417
RPS28A	-0.260082	3.79335	0.750925	0.860417
YLR193C	-0.116883	5.16005	0.756165	0.865938
CTH1	-0.239689	4.12075	0.763419	0.873048
ASI3	-0.0117884	6.29847	0.763596	0.873048
YJL216C	0.229238	6.7717	0.7637	0.873048
PEX18	-0.411479	6.57905	0.764077	0.873048
CMK1	0.278134	6.99463	0.764894	0.873495
ERV41	0.317855	6.91853	0.766385	0.874711
RPN4	0.204853	5.88154	0.767882	0.875932
STP3	0.217436	4.93273	0.768854	0.876553
KNS1	0.210009	2.99728	0.770854	0.878018
YOR291W	0.0955714	6.17142	0.770995	0.878018
AAD4	-0.127721	3.24417	0.772536	0.878947
SGS1	0.229476	4.81793	0.772668	0.878947
ODC1	-0.506858	5.90982	0.774151	0.879913
NCE102	-0.150003	3.22632	0.774375	0.879913
KAP114	0.539721	4.34345	0.775115	0.880266
SPO1	0.300489	7.00172	0.776009	0.880794
TCB2	-0.112764	3.23506	0.777186	0.881174
PSO2	-0.248717	6.12331	0.777413	0.881174
CSM2	-0.0582686	4.17115	0.777633	0.881174
NRM1	0.232246	5.03537	0.778964	0.882195
PEX14	-0.125081	6.95778	0.779508	0.882299
VPS60	-0.113847	6.79283	0.779916	0.882299
YDL096C	-0.35368	7.31596	0.780529	0.88249
YHR097C	-0.176123	5.66164	0.781302	0.88249
SUR7	-0.486558	8.56453	0.781376	0.88249
SIL1	0.205663	7.12115	0.784335	0.884791
KIN82	0.173666	6.6199	0.784643	0.884791
SNL1	-0.221981	7.02095	0.784708	0.884791
YIL171W	0.194843	8.46352	0.787147	0.887054
MRPL50	0.293888	6.92987	0.78857	0.887892
YOR059C	-0.137517	4.28146	0.788871	0.887892
WTM2	0.0166816	5.62969	0.78919	0.887892
YTP1	0.541682	3.98014	0.791055	0.889341
ERD1	-0.236579	7.65592	0.791344	0.889341
COQ5	0.283374	4.29824	0.791889	0.889466
DSE2	-0.0146483	6.69049	0.792603	0.88978
GUT1	0.0116698	6.0417	0.793268	0.89004
FCY21	-0.401786	3.91249	0.794567	0.890615
YBR028C	-0.233774	5.75446	0.794649	0.890615
YKE4	-0.160946	5.99822	0.795211	0.890758
FIT3	-0.108757	6.42293	0.796499	0.891713
YGR263C	-0.170259	4.95172	0.799743	0.894653
PBS2	0.14878	7.05723	0.799996	0.894653
TDH3	-0.0295609	2.7429	0.80045	0.894672
CPR8	-0.0415226	5.07413	0.801317	0.895153
GMH1	-0.148443	5.68388	0.802177	0.895626
MSC6	-0.298591	6.76022	0.80308	0.896146
SIT1	-0.0349707	3.46916	0.804514	0.897242
YHR032W	-0.0301104	4.07225	0.804937	0.897242
NSG1	0.309756	6.22859	0.805672	0.897486
MNN5	-0.0580707	7.62954	0.806031	0.897486
YJL068C	0.242336	7.88506	0.807733	0.898893
MID1	-0.285803	6.06854	0.80903	0.899556
ISN1	0.194114	4.38756	0.80959	0.899556
YSC84	-0.152086	6.10687	0.809644	0.899556
SNX3	-0.0692896	7.72284	0.811801	0.901235
YFR039C	0.233582	4.92753	0.81224	0.901235
YLR241W	0.306182	7.8111	0.812474	0.901235
COX19	0.142116	3.71301	0.813306	0.90144
PRM6	-0.235561	4.70508	0.814385	0.90144
GTO3	-0.0199049	6.8685	0.814403	0.90144
URE2	0.266132	3.01389	0.814417	0.90144
YSC83	0.234283	6.89504	0.81509	0.901699
CTF18	-0.125177	3.96413	0.817551	0.903934
RNH70	-0.0174475	6.61334	0.819223	0.904864
MSB4	0.277999	6.59631	0.81933	0.904864
FIN1	0.0911177	3.79227	0.820137	0.904864
YMR252C	-0.133008	6.55814	0.820157	0.904864
MRS2	0.275901	4.29278	0.820937	0.905238
ACH1	-0.153892	8.1038	0.822131	0.906067
SRT1	-0.0791713	7.09746	0.823322	0.906892
YER139C	-0.0732959	6.82023	0.824303	0.907485
PEX15	0.162843	6.80587	0.824985	0.907749
MAD3	-0.133235	5.06253	0.827518	0.910048
SCW4	-0.0185811	5.52329	0.828312	0.910433
REC114	0.0943048	7.64523	0.832457	0.914499
GLO4	0.209698	7.32553	0.834453	0.915711
VAM10	-0.104567	6.53755	0.834942	0.915711
MRL1	-0.13879	5.20239	0.83507	0.915711
KEL1	0.204414	8.02943	0.835347	0.915711
FMO1	-0.0103471	5.08492	0.836958	0.916962
TOS8	0.146756	4.40018	0.837382	0.916962
YKL171W	0.276881	5.89628	0.839232	0.918497
RIM8	0.202776	4.74641	0.840658	0.919567
KTR3	-0.11613	6.99098	0.841223	0.919696
RPI1	0.181786	6.64039	0.841785	0.919819
PHO86	0.128374	5.82839	0.842678	0.920305
FMP12	-0.0505223	4.67567	0.844603	0.921854
YLR392C	-0.0457241	4.66271	0.844996	0.921854
TEL1	0.181786	7.24344	0.845514	0.92193
FKS3	0.0202992	6.78639	0.847414	0.92351
DSS4	0.268283	4.41009	0.850339	0.925966
PPT1	-0.221245	3.56288	0.851302	0.925966
FMP52	-0.233705	5.53511	0.851401	0.925966
PHA2	0.148787	5.96045	0.851473	0.925966
ABP1	0.261868	7.39452	0.854331	0.927525
NOP13	0.117913	6.33972	0.855029	0.927525
CCW12	0.0675741	7.18888	0.855073	0.927525
POG1	-0.142801	6.00304	0.855159	0.927525
EDE1	0.28386	3.40933	0.855448	0.927525
YPR011C	0.0560709	5.76272	0.855784	0.927525
SIA1	0.165665	6.1366	0.856072	0.927525
YDR089W	0.0923813	5.85689	0.856862	0.927891
ARO2	-0.0944445	3.48752	0.858586	0.929266
DCS2	0.689829	5.25274	0.859719	0.930002
SLY41	-0.075308	7.31912	0.860507	0.930033
TYE7	0.446483	1.78058	0.860654	0.930033
AMA1	0.107811	5.28341	0.862406	0.931435
YOR378W	0.182394	6.86213	0.8636	0.932234
YLR057W	0.0170094	6.84196	0.864857	0.933003
TOK1	0.324449	5.07576	0.865627	0.933003
ALD2	-0.23133	7.30726	0.865677	0.933003
ATP20	-0.169813	5.43278	0.867451	0.934423
MAM1	-0.0839502	5.46182	0.868953	0.935428
YDR352W	0.112862	4.83717	0.869405	0.935428
NYV1	-0.0129623	7.27383	0.869752	0.935428
FPR3	-0.10391	5.49894	0.870766	0.935557
YIR024C	-0.0877331	3.46515	0.870784	0.935557
THI12	-0.0571971	7.33174	0.872454	0.936336
YME2	0.0228343	6.43377	0.872563	0.936336
YLL054C	-0.0381083	4.3088	0.872879	0.936336
RRI2	0.514333	6.8289	0.873988	0.937036
YIR014W	-0.132728	5.1304	0.877627	0.940446
UBC4	0.613945	4.15701	0.879015	0.941442
APM4	-0.0430653	5.64151	0.879985	0.941989
HRK1	-0.0261712	3.32316	0.881364	0.942972
MPD2	0.161505	6.70833	0.883285	0.944481
PSK1	-0.0789477	4.73734	0.883695	0.944481
YNL254C	0.204017	6.95457	0.885796	0.946233
FMP23	-0.230635	2.17772	0.886387	0.946372
GIS3	0.0850891	4.98966	0.888769	0.948422
YKR106W	-0.120264	7.51675	0.889474	0.94868
RMD1	0.159375	5.94266	0.889947	0.948691
YLR199C	0.182142	7.88525	0.890674	0.948973
SET4	-0.146618	7.63014	0.8915	0.949359
YLR290C	-0.154573	6.52242	0.892752	0.950199
SDL1	0.243579	5.57476	0.894247	0.951297
YNL123W	0.00975548	6.92216	0.895201	0.951612
SCT1	0.149567	7.34694	0.895548	0.951612
RAD50	-0.0351395	4.35402	0.895935	0.951612
MAL12	-0.00891767	6.63169	0.896601	0.951827
BFA1	0.162233	5.46931	0.897542	0.952305
ACO1	0.398234	4.55837	0.897981	0.952305
GIS2	0.245108	5.70735	0.898792	0.952673
CSI1	-0.0598931	7.54506	0.901612	0.955169
CRN1	-0.0325681	7.81399	0.902528	0.955419
APD1	0.0984234	6.3586	0.90278	0.955419
YNL295W	-0.0414383	6.2199	0.904433	0.956675
SPS100	0.18479	7.9476	0.907796	0.959737
URA7	0.155728	6.84657	0.909677	0.960851
YNL056W	-0.0139473	3.78555	0.909827	0.960851
YJL147C	0.183859	8.83153	0.910256	0.960851
YNL034W	0.155581	6.84693	0.910938	0.961077
MPM1	-0.135065	3.75649	0.91175	0.961364
YDR042C	0.0442951	5.3346	0.912598	0.961364
STP4	-0.187814	9.27908	0.912616	0.961364
RPE1	-0.209506	7.38091	0.913956	0.962281
SHG1	-0.00849461	8.2901	0.91444	0.962297
DCN1	-0.00820825	8.53307	0.915785	0.963218
BOP2	-0.173851	6.40839	0.917558	0.964175
YOR112W	-0.0503122	5.6319	0.918059	0.964175
YCP4	-0.00510047	2.68096	0.918105	0.964175
TRP5	0.113016	4.92448	0.920001	0.964526
YHR127W	0.157527	5.08326	0.920094	0.964526
HTB2	0.0124259	4.53898	0.92022	0.964526
YKE2	0.0108119	8.07028	0.92032	0.964526
DFG5	-0.232022	5.28307	0.921434	0.9652
SEC72	-0.213234	7.4599	0.922308	0.965622
GLC8	-0.0109695	5.88066	0.922817	0.965663
YBR246W	0.0190034	5.46977	0.924072	0.966482
GCV2	-0.0201945	6.8743	0.924726	0.966674
SNZ1	0.138583	6.64253	0.925282	0.966762
HIR2	0.0917355	4.03085	0.926567	0.967611
YLL007C	-0.186199	5.62512	0.927144	0.967721
ABF2	0.169084	4.18301	0.927844	0.96796
DAL5	0.0619368	7.7961	0.930765	0.970513
YGL117W	0.432956	5.27541	0.931351	0.970631
YLR164W	-0.150793	8.27545	0.932263	0.970632
YNR020C	-0.320564	1.99636	0.932777	0.970632
HRD1	0.185354	4.95667	0.933235	0.970632
YOR093C	-0.0638286	4.6906	0.933294	0.970632
RPS6A	0.041459	4.28776	0.933863	0.970632
YDR066C	0.134508	5.61732	0.934192	0.970632
BCS1	0.127061	6.13171	0.937569	0.973345
YNL200C	0.204963	5.76092	0.937752	0.973345
COG7	0.00471332	4.71983	0.940737	0.975473
LEU1	-0.0868156	6.02138	0.940753	0.975473
OTU2	0.0957097	5.97288	0.942225	0.976117
DCR2	-0.108804	8.03509	0.942326	0.976117
MAL11	0.135652	2.21576	0.944186	0.977082
MMS4	0.0365397	6.73309	0.944323	0.977082
YHR113W	-0.0808824	6.65592	0.944748	0.977082
YOL019W	-0.117227	6.73261	0.945163	0.977082
NAT5	-0.163151	6.67689	0.947324	0.978822
YOL163W	-0.155623	5.9993	0.947945	0.97897
YMR233W	-0.0111308	6.73179	0.949073	0.979642
DIP5	0.0325555	6.74968	0.949989	0.980094
YOR166C	-0.144238	6.61314	0.951083	0.98026
GAS1	0.12753	3.38858	0.951106	0.98026
YLR456W	0.196591	7.46336	0.954945	0.983699
PTP1	-0.0847341	5.10724	0.955488	0.983699
PTH1	-0.0127091	4.73985	0.955881	0.983699
YML050W	0.0767751	6.85343	0.956483	0.983825
FYV12	0.336564	2.77542	0.957478	0.984354
YIL152W	-0.187418	7.22728	0.959038	0.985362
VPS71	-0.0504977	3.95527	0.95965	0.985362
HCS1	0.193553	5.94153	0.9599	0.985362
GPG1	0.104173	6.21978	0.962668	0.98771
[truncated: 55 more rows]

## Sheet: Planktonic
Gene name	logFC	logCPM	PValue	FDR
SAC1	9.71186	16.0356	2.22479e-17	4.56304e-14
ERG5	7.47854	13.4268	1.22167e-16	1.25282e-13
SSN3	5.97688	14.462	1.45541e-14	9.95013e-12
SET2	5.96423	13.557	3.28424e-14	1.68399e-11
MMS2	6.13753	10.8373	4.41582e-13	1.81137e-10
ECM27	6.21661	10.2608	1.59717e-12	5.45966e-10
RPL8B	4.71958	7.69209	1.62538e-11	4.76236e-09
PIB2	4.63533	7.61679	2.16197e-11	5.54276e-09
YNL208W	7.09423	5.1805	2.55164e-11	5.77297e-09
SSN2	5.41056	17.3865	2.81471e-11	5.77297e-09
YKL151C	3.95817	15.4756	1.43421e-10	2.67416e-08
YAL049C	5.02575	13.9249	2.25758e-10	3.85858e-08
SAS2	8.16946	3.86722	2.55392e-10	4.02929e-08
SRP101	4.10588	17.4108	3.16814e-10	4.64133e-08
ASG1	3.75515	16.3147	4.64873e-10	6.35636e-08
YLR125W	7.16479	3.74717	6.44901e-10	8.26682e-08
PGM2	4.01613	9.13957	6.85997e-10	8.27635e-08
DOA4	3.85922	17.2007	7.87654e-10	8.97488e-08
SAH1	3.80971	11.5575	1.19594e-09	1.29098e-07
YJL055W	4.58459	10.7248	2.02126e-09	2.0728e-07
APS3	2.51442	7.36548	2.41529e-09	2.33291e-07
RHO3	4.22111	18.4227	2.50239e-09	2.33291e-07
TLG2	4.36452	9.21822	2.74431e-09	2.39745e-07
RPS22B	3.32546	8.35126	2.90085e-09	2.39745e-07
VHT1	3.59278	18.185	2.9223e-09	2.39745e-07
PEX21	3.18042	8.16998	3.86581e-09	3.04953e-07
YGR190C	3.38823	17.7187	9.19993e-09	6.98854e-07
SLM1	4.21323	9.26566	1.10813e-08	8.11703e-07
TOM5	3.26946	13.4476	1.15768e-08	8.18761e-07
EUG1	2.89399	5.82541	1.214e-08	8.29972e-07
JEM1	3.05281	17.7379	3.57144e-08	2.36291e-06
INP1	4.81131	13.4264	4.25819e-08	2.72923e-06
YHR159W	4.22982	4.15312	5.0073e-08	3.09641e-06
CYB5	4.72362	9.01119	5.133e-08	3.09641e-06
OSH2	3.88582	11.462	5.63146e-08	3.25963e-06
MET31	2.76502	7.71648	5.72143e-08	3.25963e-06
RPN10	3.23463	8.69619	6.10034e-08	3.38157e-06
IZH3	2.63192	9.82897	1.53977e-07	8.3107e-06
RMD8	2.03347	7.78371	2.14815e-07	1.12971e-05
MET12	2.59048	7.1178	3.00699e-07	1.54183e-05
NCP1	2.55626	16.6202	4.16534e-07	2.03525e-05
STE14	2.42649	9.21455	4.24304e-07	2.03525e-05
GBP2	5.88789	4.65907	4.26698e-07	2.03525e-05
SYF2	3.44024	7.27864	4.79715e-07	2.20851e-05
SKI2	2.76804	8.50355	4.84558e-07	2.20851e-05
GIN4	3.29942	11.5671	5.29307e-07	2.36002e-05
QCR8	2.86277	8.03452	5.53083e-07	2.41356e-05
TRP4	1.64446	6.99284	6.62331e-07	2.83009e-05
RME1	1.96611	7.97319	9.4232e-07	3.94428e-05
MPA43	3.92752	10.17	1.0722e-06	4.39817e-05
YTP1	5.34191	4.65749	1.14957e-06	4.62307e-05
APM3	3.25838	10.3935	1.23635e-06	4.87644e-05
CIS3	6.298	3.44142	1.85335e-06	7.17212e-05
INP51	1.70159	7.37989	2.18426e-06	8.28433e-05
JJJ1	2.16347	9.71808	2.22154e-06	8.28433e-05
HBS1	2.32548	6.5653	2.42076e-06	8.76212e-05
GTR1	1.58713	6.94183	2.43511e-06	8.76212e-05
YGR182C	4.11322	10.7817	3.36581e-06	0.000119022
MSC7	3.99178	4.81191	5.87004e-06	0.000204058
FMP37	1.52517	7.23772	6.45613e-06	0.000220692
RPL40B	1.42472	7.67839	8.5439e-06	0.000287271
VTC1	2.72985	7.30879	9.44422e-06	0.000312421
RPS21A	2.62053	8.3096	1.1493e-05	0.000374161
YMR181C	1.631	9.73512	1.26818e-05	0.000406412
FMP43	2.08516	7.78003	1.32094e-05	0.000416806
SLM4	1.37592	6.26079	1.41901e-05	0.000440968
GYP1	1.90749	9.18514	1.76424e-05	0.000532233
GLR1	2.00588	5.15762	1.76459e-05	0.000532233
SPO71	3.71808	9.01944	1.81074e-05	0.000538236
BTN2	3.14288	7.57753	1.96813e-05	0.000576662
YNR024W	3.27016	10.3916	2.12164e-05	0.000612884
SFL1	2.82311	9.39877	2.24298e-05	0.000631124
URA7	1.93282	9.04641	2.24632e-05	0.000631124
RPL42A	1.92956	9.05854	2.2973e-05	0.000636724
YMR099C	1.79001	9.25687	2.43049e-05	0.000664658
BNA2	2.12341	9.50509	2.5633e-05	0.000691754
TEA1	1.34111	6.52764	2.76194e-05	0.000735679
ECM22	1.66413	8.09939	3.57206e-05	0.000939267
VTS1	1.79699	9.25144	4.05151e-05	0.00105186
ARN1	2.82875	10.071	4.60115e-05	0.00117962
UBC4	5.34099	4.17408	4.95513e-05	0.00125469
MEH1	1.67837	4.95192	5.15441e-05	0.00128923
RIP1	2.02902	9.09756	6.25136e-05	0.00153467
RPS17B	1.5116	7.57601	6.28534e-05	0.00153467
VPS13	1.35616	6.3284	7.00203e-05	0.00168955
YLR407W	4.25308	5.07824	7.34419e-05	0.00174031
ARX1	1.91012	6.19444	7.38211e-05	0.00174031
YGR259C	2.0212	8.71283	7.91282e-05	0.00182701
YOR292C	1.75114	8.17116	7.92802e-05	0.00182701
RAS2	1.74428	6.57847	8.4625e-05	0.00192851
NRP1	1.91456	10.5053	8.89901e-05	0.0020057
NUT1	1.9401	9.87674	9.59167e-05	0.00213832
DIT2	2.57541	10.4274	0.000104139	0.0022834
RPL6B	1.24429	6.95405	0.000105462	0.0022834
EDC3	3.35955	4.74602	0.000106164	0.0022834
ZRT1	2.20787	9.05102	0.000106878	0.0022834
SAM3	1.70363	9.60435	0.000128295	0.0027127
YBR016W	3.29003	8.5119	0.000129901	0.00271865
PIH1	1.79103	6.81453	0.000148307	0.00301409
SMA2	2.05076	10.7835	0.00014837	0.00301409
GCV1	2.403	8.95576	0.000148427	0.00301409
YOR139C	2.32129	5.30951	0.000150796	0.00303217
FAR8	1.52896	7.16223	0.000158182	0.00314982
PNC1	2.3241	10.3523	0.000167584	0.00330495
VTA1	1.61715	9.20416	0.000170885	0.00333796
YER128W	2.12836	9.42387	0.000177574	0.00343588
YLR073C	3.56202	-0.749983	0.000206094	0.00391939
YBR238C	1.21377	6.45396	0.000206384	0.00391939
PTC7	1.849	8.85767	0.000217822	0.00409866
NSR1	2.7289	2.94703	0.000220696	0.00411498
XDJ1	1.47218	8.62925	0.000228564	0.0041886
TRM11	2.48	8.41355	0.000228729	0.0041886
YBL081W	2.12702	9.92812	0.000233939	0.00423461
RPL24A	1.5141	9.13638	0.000235371	0.00423461
YLL029W	0.966349	6.36641	0.000237664	0.00423869
PCL9	1.80291	10.4474	0.000244643	0.00426759
TMA16	3.84811	5.66086	0.000244967	0.00426759
AMA1	1.43115	6.70664	0.000245527	0.00426759
NAM7	1.08876	6.02013	0.000249698	0.00430362
YNL191W	2.26796	2.96125	0.000261342	0.00446677
ELM1	2.83417	10.1681	0.000287212	0.00486836
HMX1	1.03998	11.4051	0.00030462	0.0051211
PMC1	1.56606	4.37926	0.000312163	0.00520525
RSF1	2.57893	4.41208	0.000370556	0.00612911
RPS4B	0.941848	7.53665	0.000387181	0.00635287
TPK1	1.60633	13.9035	0.000399836	0.00647327
DIT1	1.51095	10.3532	0.000400831	0.00647327
YGR045C	1.21206	5.11181	0.000416067	0.00666683
DST1	1.50821	5.3559	0.000453474	0.00720988
YPT7	1.77714	3.78713	0.000462778	0.00730122
YOL013W-A	2.54502	5.58821	0.000466706	0.00730698
TSA2	1.27038	8.24845	0.000503339	0.00782082
SHO1	1.59285	7.54464	0.000511658	0.00789031
FIG4	1.2107	9.8085	0.00066222	0.0101359
HSE1	2.35589	8.1665	0.000668013	0.0101488
YNL092W	1.46025	9.75241	0.000768685	0.0115202
YSW1	1.74909	8.44238	0.000769512	0.0115202
RPL27B	1.25835	8.76897	0.00086229	0.0127733
GTR2	1.12867	3.8394	0.00086567	0.0127733
DNF3	0.840505	6.03086	0.000876495	0.0128407
SPS100	2.13814	10.5205	0.000903668	0.0131448
HAA1	1.025	9.00338	0.000966933	0.0139661
PDR15	2.27784	8.3193	0.000998409	0.0143198
RPL37A	1.36083	6.71141	0.0010854	0.0154593
DIG1	1.02402	10.7046	0.00109843	0.0155371
RTT107	1.65046	9.18348	0.00114828	0.016131
RRI2	3.19217	6.36913	0.00119672	0.0166971
MON2	1.07616	8.85543	0.00121988	0.0169052
NDL1	1.12186	9.60182	0.0015498	0.0212476
CAP1	1.90749	4.11471	0.00155394	0.0212476
GZF3	0.908198	9.31975	0.00158523	0.0215319
MDH2	0.609435	7.48015	0.00159787	0.0215607
HPR5	0.872546	8.25094	0.00166913	0.0223071
AAP1'	1.28173	8.9745	0.00167494	0.0223071
CCP1	1.45332	6.28494	0.00179254	0.0237193
YPR022C	1.2276	7.70971	0.00187973	0.0247136
TRR2	3.67417	5.56855	0.00198488	0.0259298
YNL200C	3.74831	6.01538	0.00202626	0.0262454
YDR186C	1.28426	3.15439	0.00203463	0.0262454
BIO5	-1.10391	6.88415	0.00218346	0.0279893
MLP1	0.997142	8.04606	0.00223683	0.0284953
MNL1	1.38368	7.00947	0.00248	0.031398
TDH1	1.29919	11.3716	0.00254389	0.0320093
EAF3	0.943389	6.04217	0.00257797	0.0322403
YHR045W	1.06579	9.92944	0.00269614	0.0334225
YPL150W	0.996232	8.8904	0.00270509	0.0334225
BNA5	3.59797	5.70321	0.00277439	0.0340735
YPR013C	0.610429	7.35251	0.0028018	0.0342053
SSO2	2.28791	3.73879	0.00298352	0.0362083
YJL051W	0.817938	10.6977	0.00323681	0.0390512
KEX1	0.839042	6.73232	0.00332182	0.0398425
DSE1	0.853667	10.2021	0.00349116	0.04163
OTU2	3.66537	7.84285	0.00362996	0.0428473
DSE2	1.03072	7.31799	0.00363502	0.0428473
OSW1	3.35785	5.19332	0.0038191	0.0447598
SAK1	1.25973	8.58792	0.00386934	0.045091
YOR1	-1.5038	4.35971	0.00390483	0.0452474
UBC1	0.94005	8.44124	0.00400738	0.0461655
CSE2	0.534785	7.54982	0.00402907	0.0461655
ADK2	0.809203	9.19076	0.00484994	0.0552624
ATG14	-1.83265	5.34052	0.0048927	0.0554415
VHS3	2.05949	4.94798	0.00503988	0.0567955
YAP1	0.958097	9.88448	0.00565639	0.0633599
FAR10	0.253219	7.82207	0.00568417	0.0633599
AGE2	0.319618	5.24738	0.00604179	0.0666684
URA5	0.461984	8.06506	0.00607005	0.0666684
YKR011C	1.40333	5.23289	0.00607849	0.0666684
HPT1	0.345657	7.08771	0.00625033	0.0680238
LEU1	3.31179	5.59018	0.0062684	0.0680238
TPO3	1.04908	6.56248	0.00639399	0.0690214
YLR118C	2.67968	0.990155	0.00648787	0.0696682
PXA1	-1.11403	6.25882	0.00653566	0.0698158
TRP5	0.420181	6.32118	0.00665128	0.0705155
RIF2	-1.48754	3.03505	0.00666992	0.0705155
MKK1	1.84825	4.31498	0.00678839	0.0713999
NST1	1.05867	8.93344	0.00706656	0.0736348
NAT4	0.692716	9.21681	0.00707268	0.0736348
LEM3	0.82835	5.30467	0.00731576	0.075781
PIG2	0.887747	8.98031	0.00827706	0.0853078
YFR035C	-1.06944	6.58616	0.00864287	0.0884705
RPS16A	0.698045	5.24608	0.0086702	0.0884705
YLL025W	2.72122	5.68195	0.00874814	0.0888239
TRX1	3.10046	4.33177	0.00898964	0.089969
NMD2	1.27164	3.9202	0.00898996	0.089969
SIP5	0.670319	9.80785	0.00899252	0.089969
YJL132W	3.13317	5.81756	0.009063	0.0902341
YBL010C	2.09744	4.94099	0.00921921	0.0913459
APL3	-3.72864	4.69871	0.00973062	0.0959496
SAP185	-0.793832	7.07302	0.0100032	0.0981656
CTL1	0.742191	8.50406	0.0104468	0.102031
EMP47	-0.863639	6.06028	0.0108917	0.105872
ZRG8	0.764475	10.0663	0.0111893	0.108251
YNL224C	0.900265	7.86394	0.0113532	0.109321
TES1	0.671178	7.35815	0.011457	0.109805
YHL044W	0.793838	1.76375	0.0117797	0.112372
RGA2	-3.47953	2.58248	0.011836	0.112387
HAL9	0.730765	10.0287	0.011935	0.112805
MET32	-1.61277	1.41536	0.0120651	0.113512
YOL014W	1.46198	5.29786	0.0122089	0.11434
RPS28A	2.75001	5.1919	0.0123962	0.115566
YIL165C	0.465002	4.22439	0.0124736	0.115683
ARO2	0.464083	4.93682	0.0125215	0.115683
DAK2	0.585888	4.692	0.0127227	0.11697
YLR218C	1.96147	4.56214	0.0127748	0.11697
HUA2	0.657795	8.59316	0.013992	0.127544
WHI5	0.634314	7.40802	0.0149464	0.135642
YDR438W	-0.892951	7.1355	0.0153397	0.138598
SGF29	-1.94193	6.2269	0.0154879	0.138641
URH1	0.100781	6.96989	0.0155437	0.138641
GDS1	0.325568	5.61784	0.0155473	0.138641
YFR006W	-0.954186	6.05312	0.0156967	0.139368
OM45	1.11144	6.4233	0.0160213	0.141636
BIT61	-1.37316	8.15664	0.016188	0.142496
FKH2	2.5436	6.25223	0.0174083	0.152583
CSN12	-0.940143	7.32811	0.0176565	0.1541
FMP33	2.0109	0.168746	0.0178371	0.155016
BMH1	-1.56523	8.7436	0.0183112	0.158465
GAS1	-0.663515	4.9655	0.0188822	0.162137
YDL063C	0.853929	8.78447	0.0188936	0.162137
RPS6A	0.812399	4.66346	0.019033	0.162653
ODC1	0.589983	6.87809	0.0191988	0.163389
YFR017C	0.689205	7.13147	0.0195811	0.165954
PCK1	0.352006	8.02495	0.0202512	0.170648
RED1	-0.978105	6.9395	0.0203014	0.170648
KES1	3.61264	5.42952	0.0210221	0.175985
HRB1	-1.48766	7.81129	0.0213021	0.177604
FLC1	0.856547	7.36934	0.0221794	0.18417
RAD30	0.043876	6.27022	0.0223854	0.185131
RPN9	2.4553	5.12618	0.0230235	0.189643
GAS4	0.463752	9.52416	0.023156	0.189972
DCS2	1.16518	5.46702	0.0237762	0.194283
HXT8	2.55817	6.94818	0.024285	0.197565
SAT4	0.995204	5.04713	0.0243705	0.197565
YJL043W	0.000161976	6.89577	0.0254243	0.205296
THI20	-1.23325	5.32841	0.0259405	0.208643
FMO1	-3.23254	5.78137	0.0261411	0.209435
YHR162W	0.544428	9.52801	0.0266344	0.212557
PTK2	1.8643	5.44856	0.0275934	0.219357
SIR1	2.45935	5.48925	0.0277623	0.219847
DUR3	-3.45919	5.1442	0.0285944	0.225388
YGL157W	0.728704	6.54062	0.0287191	0.225388
PUT4	1.55839	7.49212	0.0287916	0.225388
YPL109C	0.486509	5.04214	0.0303935	0.237023
DAL3	0.580864	8.98369	0.0307205	0.238666
KIN4	0.691786	7.60751	0.0312315	0.240941
GRE3	0.170702	8.67292	0.0312961	0.240941
PAI3	-0.33984	7.89038	0.0313657	0.240941
URA2	1.57202	7.83265	0.0329143	0.251845
YDR319C	-0.564021	6.65984	0.0330309	0.251845
YCK1	-1.33955	3.93532	0.0332644	0.252686
PTC2	0.944485	3.639	0.033428	0.252992
YJL193W	2.11307	8.96122	0.0336196	0.253507
ALG6	2.96046	4.41584	0.0340367	0.255264
YAP1802	-0.407293	6.37718	0.0341015	0.255264
DNF2	1.44012	0.893401	0.0351217	0.261944
YDR128W	2.28329	3.9371	0.0353508	0.262666
YER085C	0.828825	8.88328	0.0354746	0.262666
YIR003W	-3.26468	4.6372	0.0356033	0.26267
PIN2	0.892077	6.42554	0.0359157	0.263763
NVJ1	1.42335	4.63837	0.0360087	0.263763
MTD1	1.37425	7.3801	0.0363162	0.265008
YHR112C	0.700938	7.25465	0.0364371	0.265008
YNL144C	2.42454	6.82443	0.0367751	0.266076
YBR284W	0.579319	10.1561	0.0368432	0.266076
FAR3	0.0179397	5.06107	0.0372665	0.268188
NOP13	2.17984	6.00887	0.0376141	0.269191
YER134C	0.704213	10.037	0.0376684	0.269191
TEC1	-0.557968	4.61314	0.0391472	0.277951
YDR132C	0.809026	4.857	0.0391652	0.277951
ECM38	0.192279	6.55784	0.0398959	0.28216
STE4	0.503846	7.12782	0.0404373	0.284574
ARN2	-0.995385	4.34851	0.0405147	0.284574
YBR062C	0.666183	8.0603	0.0409569	0.286698
PEX18	2.01435	6.11056	0.041522	0.289267
REH1	-0.583449	5.67653	0.0416059	0.289267
URA4	-0.250577	6.58104	0.0417492	0.289282
NIT1	1.80596	5.46426	0.0422614	0.291846
AVL9	0.329714	6.12624	0.0425388	0.292775
TOM71	-0.00031834	6.23726	0.0431773	0.296176
DUS4	-1.0917	4.27486	0.0440593	0.301219
STE11	0.580007	7.18391	0.0445618	0.303642
PFA3	0.577182	6.62548	0.0451665	0.306743
TRP2	0.388424	6.43209	0.0455532	0.308349
YOR356W	-3.11216	6.54626	0.0459845	0.310244
BUD9	-0.00512153	5.85269	0.0463816	0.311897
CKA2	0.409225	8.10902	0.0467281	0.311997
FZF1	-0.751709	5.84264	0.0467446	0.311997
YDR066C	-0.770008	6.15733	0.0468528	0.311997
YPT6	0.182169	6.94865	0.0473057	0.313993
DON1	0.915518	2.64311	0.0476197	0.315058
MDS3	-0.568417	5.69571	0.0479554	0.316259
GNT1	1.24072	7.93087	0.0483462	0.317815
SDL1	2.40525	5.4039	0.0487384	0.318795
ASP1	0.953122	5.22488	0.0489196	0.318795
YGR273C	2.57425	4.41244	0.0489616	0.318795
PHO4	-0.507023	7.10907	0.0494968	0.320568
PEP4	0.140048	7.75716	0.0495466	0.320568
CCW12	1.06562	7.50792	0.0499241	0.320875
SDH2	1.10244	5.04811	0.0500416	0.320875
GAL10	-3.25185	3.76977	0.0500787	0.320875
SIZ1	0.973338	6.71	0.0502199	0.320875
TGL1	0.496909	8.7942	0.0504913	0.321076
ELA1	-0.141656	8.49334	0.0505643	0.321076
DBF20	1.69017	5.76019	0.0514974	0.325991
PUS7	1.05273	6.45606	0.0517355	0.326491
GAL7	-1.42531	3.7304	0.0528067	0.33165
YOR112W	-1.19146	6.36436	0.0528764	0.33165
CPS1	2.14849	2.5999	0.0538237	0.33589
LCB3	0.567157	4.65589	0.05388	0.33589
WAR1	0.654149	5.36908	0.0541104	0.336304
SCP160	-1.03017	4.79464	0.0543103	0.336527
STM1	0.939898	8.64268	0.0547251	0.338076
YKL023W	-0.569875	6.82443	0.0549687	0.338561
APT2	2.40533	-1.27555	0.0561383	0.342743
CPR5	-0.756676	1.27819	0.0561466	0.342743
RPN14	1.45904	5.72237	0.056149	0.342743
SER3	0.834264	8.9565	0.0564849	0.34377
SPO21	-0.898391	5.90577	0.0570169	0.344902
RNP1	0.599465	7.09405	0.0571084	0.344902
LSB3	-0.76324	4.60726	0.0576431	0.344902
MHT1	0.711992	7.29076	0.0576833	0.344902
LTE1	0.444001	7.12021	0.0577002	0.344902
PTP1	0.572171	5.59461	0.0577088	0.344902
IDS2	-1.37058	5.63111	0.057848	0.344902
ACM1	-0.752473	4.06927	0.0581014	0.345365
RRI1	1.89846	5.70808	0.0582624	0.345365
LEU4	-0.510702	10.4447	0.0595345	0.351889
NIF3	-0.670339	6.3918	0.0612222	0.360131
QCR6	1.25213	7.10846	0.0612803	0.360131
YBP1	-0.473805	6.55599	0.061925	0.362133
APC9	0.622988	8.37595	0.0619739	0.362133
HCS1	-0.0722467	6.8254	0.0626372	0.364968
GID8	-0.394809	7.36368	0.063813	0.369905
YGL220W	2.72681	5.34412	0.0638451	0.369905
MSS11	-0.545327	5.25514	0.0640661	0.37014
AAD4	0.887573	3.68403	0.0643457	0.370711
KEL1	0.465314	8.20079	0.0647592	0.372048
MAP1	2.29777	4.48966	0.0650183	0.372493
MET10	1.76768	4.4423	0.0657774	0.375792
YBR255W	0.821598	6.35958	0.0660775	0.376458
TRX2	0.0580794	6.3854	0.0666107	0.378168
ISF1	1.05032	6.26355	0.0667464	0.378168
RPP1A	0.778143	2.8742	0.0669482	0.378266
YKR096W	0.828102	7.32562	0.067248	0.378917
TEP1	0.530942	6.58485	0.0682031	0.381874
SGA1	2.49799	5.56993	0.0683232	0.381874
YGR266W	-0.940265	4.95013	0.0683314	0.381874
YNR040W	-0.402267	7.49708	0.0686005	0.382336
DUS3	1.65734	7.37261	0.0691522	0.383473
APJ1	0.550944	7.19732	0.0691784	0.383473
VID22	-0.422829	4.58935	0.0699431	0.385836
NEJ1	-0.579745	7.38716	0.069981	0.385836
ASK10	1.42925	3.80067	0.0710188	0.390508
SPE4	0.940867	7.51369	0.0717458	0.393451
TIR3	-0.830342	7.98699	0.0722459	0.395137
RPL38	0.669295	6.84763	0.0729622	0.397994
SCS7	2.00193	3.38966	0.0735172	0.399957
ROD1	0.302199	8.89454	0.0737866	0.40036
RPL9A	-0.192251	4.03229	0.074594	0.402665
STE7	0.274365	7.0753	0.074604	0.402665
TRM9	-0.48956	5.59452	0.0753527	0.404595
YOR296W	0.0237779	4.84532	0.075356	0.404595
YOL053W	-0.717792	4.80971	0.075796	0.405895
YIP5	-0.328657	7.76646	0.0762061	0.406959
RIM13	-3.26334	3.33339	0.0763916	0.406959
INO1	1.77625	7.24578	0.076651	0.407283
YER130C	0.550428	7.33753	0.0777493	0.412051
SSZ1	0.406698	4.89354	0.078795	0.415551
YBR259W	1.38335	5.49271	0.078815	0.415551
AXL1	-0.280065	5.42727	0.0795313	0.416709
RCE1	0.420898	8.27144	0.0795476	0.416709
PPM2	-0.659283	6.02862	0.079644	0.416709
ERV29	0.880631	6.23361	0.0803697	0.418609
TVP18	-0.953645	8.45068	0.0806059	0.418609
TIF2	0.749877	8.50737	0.0806536	0.418609
NPT1	0.797652	5.45522	0.0809902	0.418609
YHM2	0.884237	6.33689	0.0810276	0.418609
TKL2	0.705802	7.89516	0.0819173	0.422086
HOS3	-3.05921	7.24234	0.0821123	0.422086
SLI1	-0.598751	4.64989	0.0835169	0.428233
FMP22	-0.480199	6.34978	0.0841171	0.430235
HIS3	-0.140298	7.27548	0.0853312	0.433428
YBR028C	1.20861	5.27063	0.0854773	0.433428
RPL33B	0.902144	6.97813	0.085542	0.433428
LOT6	-0.699016	5.98343	0.0855867	0.433428
CTF18	-1.21272	4.8576	0.0859016	0.433792
CSR2	-0.0802942	7.2673	0.0860817	0.433792
YMR102C	-0.760823	7.66186	0.0863565	0.434111
HMS1	-2.7008	4.43321	0.0866642	0.434451
YML108W	-0.117529	5.56688	0.0868478	0.434451
GAT4	0.356185	9.62682	0.0873245	0.435773
MRS4	-0.153867	4.40848	0.0897509	0.443391
FTH1	-1.10572	5.77027	0.0899602	0.443391
YOL024W	-0.867001	4.69513	0.0901136	0.443391
YLR046C	0.417033	6.76822	0.0901683	0.443391
MKT1	2.17594	5.90636	0.0902895	0.443391
BAR1	0.449751	7.3218	0.0905546	0.443391
TVP23	-3.01553	2.82401	0.0906471	0.443391
PUT2	0.568289	6.87162	0.0907218	0.443391
YHR151C	0.762683	5.63393	0.0907967	0.443391
HOS4	-0.705172	5.85111	0.0914872	0.445701
UBP11	-0.711703	6.44862	0.0918945	0.446625
ALG3	2.10806	4.15825	0.0926136	0.449056
YER163C	0.504164	7.69263	0.0948498	0.458813
SPT7	0.865489	4.98415	0.0957176	0.461922
PDE2	-2.66627	6.67692	0.096057	0.462472
YLL055W	0.585044	5.92179	0.0966333	0.463292
HAL1	-0.732001	6.44638	0.0966791	0.463292
YMR315W	1.02057	8.58947	0.0970025	0.463758
YHR032W	0.946765	3.92627	0.0972925	0.464062
YIR014W	-0.959347	5.78556	0.097553	0.464226
MAP2	-0.348597	5.00516	0.0982561	0.466489
PMD1	0.323373	7.02044	0.098949	0.468694
CIN4	-0.992365	5.95946	0.0999577	0.472381
YAL018C	-0.887358	4.70665	0.100402	0.473392
YBL104C	-0.609057	6.65773	0.100843	0.474376
YJR030C	0.910876	5.67425	0.101183	0.474888
PPE1	0.0305638	7.80501	0.101868	0.476313
BRR1	0.932067	5.97966	0.101951	0.476313
ERV25	-0.439961	5.29953	0.102436	0.47749
MF(ALPHA)1	-0.244364	7.3516	0.102859	0.478374
YOL138C	-0.603232	5.50686	0.103841	0.481849
AVT6	-0.738672	5.98466	0.104208	0.482463
AVT2	0.389371	4.67019	0.104918	0.484654
PPH21	0.315891	7.19341	0.105762	0.487456
FAA3	-0.750024	8.49936	0.106584	0.488284
ORM2	0.510563	9.29788	0.106608	0.488284
YOR111W	-2.9874	5.50444	0.106656	0.488284
HRD1	-0.777721	4.76858	0.107279	0.490044
SDC25	2.27171	8.43229	0.108096	0.492069
NAT5	-0.403452	6.90594	0.108202	0.492069
IXR1	-1.09906	5.44167	0.108821	0.493789
YKR070W	-0.458359	6.32783	0.110311	0.499079
YGL138C	-1.96335	2.83296	0.110599	0.499079
DMC1	0.877146	8.36265	0.110717	0.499079
CPR2	-0.279028	5.21863	0.111037	0.499422
TAN1	-2.81094	6.14564	0.111866	0.500959
PIC2	0.733097	8.56472	0.111867	0.500959
AGA1	-0.322567	5.75654	0.113127	0.505499
GIP3	-0.608326	4.35288	0.113512	0.505743
YNL086W	-0.439631	7.69231	0.113675	0.505743
RPP1B	0.7306	3.47806	0.115545	0.512465
KTR2	0.962713	7.53267	0.115686	0.512465
HHF2	-0.991885	8.30297	0.116517	0.515036
MUP3	-1.6756	3.90752	0.11747	0.518131
FUI1	0.588132	7.35734	0.118046	0.518883
CDC26	-0.0684597	4.70268	0.118384	0.518883
CTH1	-0.476796	4.19949	0.118638	0.518883
HAP5	-0.513308	7.64495	0.118749	0.518883
YKR045C	-0.62591	4.69115	0.118905	0.518883
PGD1	-2.77891	4.94046	0.119183	0.518989
BSC4	-0.674121	7.85466	0.119985	0.521375
SPS18	2.13902	5.39741	0.122618	0.530264
MET18	-0.0968331	7.66934	0.12263	0.530264
YLR460C	-0.552049	7.60897	0.122806	0.530264
FUN26	2.4014	5.83647	0.123139	0.530584
LRG1	0.960919	7.12193	0.123572	0.531332
DPB3	0.575893	6.49636	0.124555	0.533881
SAM1	-0.649019	5.5255	0.124685	0.533881
ARG80	2.05599	4.29406	0.125469	0.536119
YKL107W	-0.196007	5.3289	0.126289	0.5385
YIL015C-A	-0.576833	6.37125	0.126837	0.539714
LAA1	0.556254	5.68319	0.12778	0.542602
YFR012W	1.48938	6.38358	0.128449	0.544316
MRC1	0.695195	6.26585	0.128934	0.545226
AVT7	-0.526118	7.07907	0.129196	0.545226
YPL068C	-0.0943167	4.38136	0.130485	0.548728
YDL211C	-0.101722	3.22894	0.13056	0.548728
ARE2	-0.716986	7.46078	0.131216	0.550358
MUC1	-1.05373	5.12826	0.133334	0.558096
RAD17	-0.589066	7.6983	0.133705	0.55851
RGS2	1.78619	6.03055	0.134246	0.559143
KEX2	-0.344066	7.80544	0.134566	0.559143
RRM3	0.760308	5.23024	0.134674	0.559143
QCR10	0.440976	6.62839	0.136991	0.567612
SUR7	-0.227583	8.62951	0.14016	0.579571
HRQ1	-0.803187	4.65934	0.14055	0.579701
APD1	-0.600865	6.28301	0.140756	0.579701
YMR279C	-0.573443	6.38551	0.142967	0.587626
YLR352W	0.49357	6.28913	0.145039	0.59495
RPS24B	0.470469	5.01692	0.145444	0.595419
SPO22	0.666678	5.15768	0.146308	0.597763
ECM37	0.292409	7.72376	0.147161	0.600055
YNR048W	0.154198	7.03576	0.147851	0.601673
CCC1	-2.76951	5.74328	0.148678	0.60384
YKL071W	0.118012	5.2967	0.149266	0.605029
YGL230C	-1.09789	3.77728	0.150021	0.605454
RFT1	0.771729	5.06364	0.150057	0.605454
YOR268C	-0.799017	5.04055	0.150256	0.605454
MRM2	-2.75289	2.67156	0.150765	0.606243
YOR084W	-0.891678	6.7262	0.151044	0.606243
SKS1	-2.57022	7.86993	0.151936	0.607271
EAP1	1.12889	4.21516	0.152187	0.607271
HSL7	0.306686	9.99596	0.152294	0.607271
YDR509W	-0.538138	6.79971	0.152484	0.607271
EPT1	-0.199599	7.1371	0.152861	0.607592
RPN13	0.273238	7.97837	0.153919	0.609464
GDH3	1.87932	5.22646	0.153926	0.609464
ERV41	0.296689	7.31353	0.154405	0.609568
YOR118W	0.556368	7.94442	0.154812	0.609568
MRPL39	1.40288	6.41735	0.155107	0.609568
EMP70	0.21083	6.07864	0.155141	0.609568
ACO1	1.7272	4.25572	0.155525	0.609769
REV3	0.523222	4.65867	0.155787	0.609769
PMS1	1.5345	6.6958	0.156091	0.609794
YKL070W	-0.668477	4.53981	0.159035	0.620115
YGR051C	-0.57492	3.86882	0.160949	0.624609
TOM1	0.0146395	5.53287	0.161012	0.624609
YNL115C	-0.351401	5.87254	0.161101	0.624609
YBR053C	0.16742	4.475	0.161778	0.625866
HSC82	-0.431133	6.43174	0.162072	0.625866
YOR246C	-0.324258	6.93704	0.1629	0.625866
CIN5	-0.916758	8.10654	0.163327	0.625866
YLR040C	1.69729	4.11631	0.163752	0.625866
YOR283W	-0.517499	7.79429	0.163793	0.625866
MUP1	-0.557511	4.69354	0.163797	0.625866
YMR163C	-0.469203	7.13167	0.163866	0.625866
RTS3	-0.82647	5.09804	0.164622	0.627579
IST2	0.103936	6.74279	0.164927	0.627579
YNL050C	1.03849	8.24576	0.165426	0.628313
YLF2	-0.29842	4.44072	0.166413	0.630329
GUT2	-0.388431	5.11619	0.166802	0.630329
CDC50	1.54881	5.08596	0.166879	0.630329
YHR202W	0.349363	6.88603	0.167263	0.630619
MDH1	0.193572	4.92901	0.168481	0.633226
MRPL44	-0.526449	6.39859	0.168572	0.633226
MMP1	-0.862681	4.56185	0.169322	0.634124
SSB1	-2.83796	5.23891	0.16943	0.634124
DUN1	0.00348946	6.63924	0.170809	0.636341
RAD14	0.940427	4.80101	0.171199	0.636341
RDS2	-0.58485	7.48084	0.171847	0.636341
PEP3	-0.423534	8.20805	0.172089	0.636341
YDL025C	-0.817593	8.29784	0.172633	0.636341
YNL035C	0.485352	7.14091	0.172637	0.636341
FCY21	-0.0238621	5.06725	0.173283	0.636341
XRS2	0.0992768	4.37978	0.173734	0.636341
MNT3	0.0231822	8.24685	0.173813	0.636341
POT1	0.393854	8.77739	0.174343	0.636341
MNE1	0.809359	7.53574	0.174484	0.636341
YLR416C	-0.154	8.38557	0.17467	0.636341
HMS2	-0.802362	6.04341	0.174716	0.636341
MDM32	-0.235403	5.76307	0.174752	0.636341
MIP6	0.44747	6.12421	0.174926	0.636341
YLR012C	-0.470643	5.54011	0.17501	0.636341
ACH1	-0.632944	8.35048	0.175296	0.636341
PHO2	-0.582544	9.20641	0.176472	0.638538
ACA1	-0.691841	7.03741	0.176543	0.638538
RTT101	-0.611529	5.6956	0.176864	0.638538
ICS2	-0.577701	5.03181	0.177293	0.638538
SIL1	0.198121	7.55703	0.177777	0.638538
DCR2	-0.489439	8.04973	0.177937	0.638538
SFK1	-0.480434	7.16476	0.178081	0.638538
KNS1	-1.00081	3.64917	0.178962	0.640002
LDB17	-0.0401761	7.37425	0.179113	0.640002
LYS21	-0.240031	7.26389	0.179673	0.640887
DCC1	-2.54146	4.43834	0.180197	0.641192
KTR3	-0.579417	7.16674	0.180507	0.641192
SUR4	-0.00595369	5.47494	0.180697	0.641192
GIP2	-0.46066	8.46953	0.181973	0.644607
YSC84	0.583991	6.62226	0.182736	0.645247
RIS1	0.0904826	7.57487	0.182919	0.645247
YHR127W	0.113396	5.67211	0.183098	0.645247
RPL8A	0.458456	8.12786	0.185178	0.650621
SDC1	0.519367	5.69098	0.185398	0.650621
YDR476C	0.664574	6.93421	0.185575	0.650621
YGL242C	-0.530857	5.47951	0.186833	0.653916
TPS3	0.820718	6.33822	0.187305	0.654452
TRS33	0.535965	7.80373	0.187993	0.655738
COY1	-0.176569	4.36004	0.188604	0.656751
HOT1	-0.755164	6.43224	0.191076	0.661063
PEX15	0.390295	6.70561	0.19127	0.661063
SWA2	1.05563	3.85757	0.191985	0.661063
OAF1	-0.183157	6.14567	0.192405	0.661063
YSN1	0.688387	7.54009	0.192446	0.661063
RAD24	-0.70249	7.88315	0.192605	0.661063
CAR2	1.01196	7.11544	0.19293	0.661063
HXT12	-0.546059	7.74627	0.19315	0.661063
UBC12	-0.353919	5.11186	0.193286	0.661063
GIS4	0.560994	5.0976	0.193681	0.661063
KTR7	0.336194	4.9485	0.193951	0.661063
YMR244C-A	1.59597	4.62426	0.194098	0.661063
ICE2	0.567305	5.21128	0.194258	0.661063
ECM12	0.554829	7.31304	0.194553	0.661063
TNA1	-0.349128	4.56359	0.194677	0.661063
YBR280C	-0.333124	3.14076	0.195191	0.661712
YHR022C	0.941956	6.34496	0.195706	0.662365
SIA1	1.74496	5.50325	0.196841	0.664289
FAP1	0.262808	7.26284	0.196922	0.664289
YLR422W	0.551082	7.23097	0.197717	0.665873
PKH1	-0.385369	5.07462	0.198166	0.666291
SEC72	-0.344651	7.55589	0.198556	0.666512
RMT2	0.892843	6.6953	0.199471	0.666981
YSP3	-0.0916005	5.58386	0.199519	0.666981
YNL305C	-0.025902	7.06064	0.199746	0.666981
OST3	-0.325947	5.7336	0.199997	0.666981
SKM1	0.137179	7.22582	0.200835	0.667319
QDR1	0.0843258	9.17128	0.200947	0.667319
YBR138C	-0.165613	5.76944	0.201074	0.667319
PTM1	-0.0393126	5.54796	0.201868	0.668871
YKR017C	-2.78849	4.58415	0.202218	0.668952
MGA2	0.868549	6.00557	0.203519	0.671315
FYV10	0.66869	3.01504	0.203953	0.671315
YLR290C	1.65005	6.05053	0.204536	0.671315
YNR014W	0.0383543	6.21272	0.205205	0.671315
TMA10	-0.109402	8.2046	0.205292	0.671315
IKI3	-0.42495	3.24031	0.205363	0.671315
APE2	-0.0277343	7.36097	0.206435	0.671315
SAE2	0.74894	6.58838	0.206592	0.671315
UIP5	-0.115592	7.01741	0.206777	0.671315
SKP2	-0.166587	4.4705	0.207027	0.671315
THI2	0.269388	10.5901	0.20725	0.671315
CUP9	-0.283898	7.15679	0.207802	0.671315
YLR414C	-0.699426	7.40727	0.207887	0.671315
APL1	-0.465905	8.74084	0.208119	0.671315
ENT5	1.51895	4.59997	0.2083	0.671315
RPL1A	-0.401085	7.48191	0.2084	0.671315
ITT1	0.161533	8.57616	0.20901	0.671315
AYR1	-0.740061	7.10087	0.209134	0.671315
PFD1	0.990055	7.78793	0.209368	0.671315
YJL163C	-0.826903	4.66409	0.209515	0.671315
PCL1	-0.396074	6.67744	0.209806	0.671315
FMP41	-0.223456	7.05956	0.210733	0.672304
SSM4	-0.536939	6.03881	0.21123	0.672304
YPL114W	-1.01226	5.34685	0.211313	0.672304
YKL050C	-0.782194	5.74167	0.211473	0.672304
DOT5	0.659329	6.6754	0.211895	0.672304
RBG2	0.408325	9.07227	0.212299	0.672304
YOR215C	-0.595543	7.51879	0.21241	0.672304
YOR227W	-2.53313	5.97101	0.213532	0.673059
DDI1	0.229019	7.28186	0.213801	0.673059
HMG2	-1.0361	7.81205	0.213829	0.673059
YIL102C	-0.804985	6.76206	0.213961	0.673059
YIR007W	-2.59277	6.46825	0.215552	0.677025
YOR166C	-0.300527	6.66683	0.216752	0.679309
YPS7	-0.0722047	6.49061	0.216942	0.679309
CPR7	-0.330344	6.0277	0.217798	0.68095
SSK1	-0.322271	5.21743	0.218291	0.681453
FCY22	0.164285	6.7725	0.21884	0.68213
TFS1	-0.385678	7.98454	0.221817	0.687776
EAF6	-0.954729	7.03996	0.221964	0.687776
JLP1	-0.21687	6.28672	0.221983	0.687776
YDR445C	0.621432	5.82105	0.221993	0.687776
NMD4	-0.20819	6.9711	0.222878	0.689108
YJR037W	0.904999	6.58649	0.22319	0.689108
GRE2	-0.768676	5.45018	0.223605	0.689108
ARO80	0.51113	6.34657	0.223767	0.689108
BUL2	-0.968772	5.41539	0.225507	0.693427
YPL039W	-0.521729	5.31204	0.226569	0.694326
YFR045W	0.477196	8.30377	0.226584	0.694326
YPL272C	-1.12699	6.06187	0.226815	0.694326
PRM1	-0.614167	5.45276	0.227694	0.695265
PSK2	-0.38977	7.21824	0.227903	0.695265
RPL22B	-0.111205	5.59175	0.228139	0.695265
YOR300W	-0.131602	4.16877	0.229723	0.699054
DCN1	-0.722875	8.57318	0.230177	0.699231
ECM40	1.14865	2.79198	0.230664	0.699231
TPO5	0.213349	5.6273	0.230804	0.699231
SSP120	-0.0222346	8.43538	0.231548	0.70045
MET1	-0.0741459	7.09458	0.231909	0.700508
CDA1	0.695728	7.39618	0.233925	0.70556
NTH2	-1.03438	3.25466	0.234545	0.706391
VHR1	-0.244925	6.87559	0.23562	0.708588
ADY4	1.01343	6.61357	0.237529	0.712699
SPS19	-0.141851	5.97282	0.237682	0.712699
MLC2	-0.180459	3.95693	0.238127	0.71299
YOR062C	-0.547999	5.65379	0.238901	0.713886
AVT1	-0.718127	5.64281	0.239122	0.713886
MPM1	-2.91094	4.56326	0.241382	0.718619
WTM1	0.0482515	4.96781	0.241408	0.718619
HIP1	0.568996	7.53758	0.242193	0.719571
YMR265C	-0.34359	7.03526	0.243095	0.719571
MKK2	-0.596	7.66497	0.243107	0.719571
RUD3	-0.372208	5.52526	0.243363	0.719571
TUS1	1.3216	4.59631	0.244076	0.719571
IMD4	2.50353	3.47787	0.244188	0.719571
KAP122	-0.745815	7.46942	0.244612	0.719571
YJR008W	0.100077	8.63567	0.24491	0.719571
YOL114C	-0.469331	6.37618	0.245247	0.719571
LDB19	-0.641393	6.7157	0.245289	0.719571
CBF1	0.666788	6.56497	0.246035	0.719571
ECM34	-0.368146	4.30184	0.246162	0.719571
SEY1	0.360649	5.15786	0.246381	0.719571
YBR261C	-0.600399	5.52944	0.24664	0.719571
YMR206W	-0.185033	7.52497	0.247434	0.719925
ADE4	-0.0267895	5.34362	0.247931	0.719925
SNX4	0.359538	5.2216	0.247966	0.719925
PDR16	-0.668167	8.94794	0.248762	0.719925
YKR018C	-0.602618	6.48889	0.248879	0.719925
YML087C	0.021017	6.78948	0.248975	0.719925
YCP4	-1.07365	3.2269	0.249218	0.719925
YKE2	-0.195968	8.03328	0.25004	0.72072
WSS1	-0.585025	6.00468	0.250196	0.72072
YGL117W	0.569286	5.12586	0.2514	0.723173
SUR1	0.465002	3.17455	0.253282	0.726798
PRM5	-0.743936	7.01449	0.254109	0.726798
SPE1	-0.654203	4.05468	0.254333	0.726798
YOL083W	0.29264	6.24599	0.254557	0.726798
ECM33	0.155208	7.44495	0.254558	0.726798
MYO5	0.0441505	7.99622	0.254787	0.726798
YDL218W	-1.0099	3.54112	0.256201	0.729816
YKL187C	0.102491	4.28899	0.257215	0.730926
YGR043C	-0.615108	5.48262	0.257303	0.730926
HTB2	1.56504	4.23973	0.25873	0.732019
NAS2	-0.61926	8.77272	0.260026	0.732019
KTR5	-0.562528	7.64618	0.260074	0.732019
GLO3	-2.38511	6.09197	0.260279	0.732019
COG7	0.333763	5.67278	0.260332	0.732019
ATF1	-0.630459	6.18005	0.26107	0.732019
STP4	-0.41918	9.28077	0.261805	0.732019
YKL061W	0.902914	6.33326	0.26195	0.732019
OPI10	-0.218044	6.11984	0.262019	0.732019
SPL2	-0.344882	6.42417	0.262505	0.732019
SSO1	-0.572904	5.75561	0.263009	0.732019
PPM1	1.03058	2.72585	0.263397	0.732019
RPS30A	-0.12711	8.64855	0.263468	0.732019
PTH2	-0.587361	4.89799	0.263867	0.732019
BCK1	-0.817174	6.5055	0.264108	0.732019
MNN10	0.0880127	4.43218	0.264194	0.732019
YNL100W	1.79217	2.66319	0.264293	0.732019
SKN1	0.578143	5.28637	0.264399	0.732019
HXT5	-0.674846	3.70613	0.265067	0.732019
TSA1	0.107744	5.76467	0.265787	0.732019
VIP1	0.162903	8.2118	0.265793	0.732019
YDL096C	0.951634	6.97383	0.265824	0.732019
AAD6	1.25682	3.84621	0.266002	0.732019
SLT2	-2.64934	5.20852	0.26651	0.732019
YAL004W	1.78579	12.3129	0.26661	0.732019
YDR051C	-0.316709	3.81608	0.267431	0.733291
PFS1	0.853515	6.33511	0.268219	0.734158
YOL036W	0.431316	6.4896	0.268995	0.734158
PET127	-2.3945	2.93233	0.269135	0.734158
YMR317W	-0.514903	7.57502	0.269179	0.734158
PMA2	-0.455115	6.71051	0.270538	0.736883
HOT13	-0.341486	7.29189	0.270983	0.737117
STE50	-2.3748	6.69645	0.273008	0.739317
YEL057C	-0.799763	3.0363	0.273089	0.739317
YHR210C	0.572924	7.65059	0.273247	0.739317
YIL042C	0.705474	5.69826	0.27346	0.739317
ZRT2	0.0586025	5.8982	0.273905	0.739317
SIT4	1.06725	4.8051	0.273955	0.739317
SIM1	-1.16772	4.22753	0.275704	0.742618
PEX6	-0.775562	5.78749	0.275902	0.742618
PEX13	0.081519	6.56073	0.278848	0.74658
ILV6	-0.750264	8.64848	0.278959	0.74658
YER078C	0.116968	8.48022	0.279094	0.74658
YMR278W	0.826493	5.50365	0.279146	0.74658
ALO1	0.0683501	7.52031	0.279194	0.74658
BYE1	-0.624463	6.77125	0.28113	0.749845
MAD2	0.757252	4.69354	0.281146	0.749845
IBD2	-0.308131	7.12931	0.282079	0.751193
FMC1	-2.371	4.84966	0.282693	0.751193
SPO74	0.177941	4.80476	0.283015	0.751193
TRP3	-0.442163	4.25641	0.283117	0.751193
HOP1	1.04941	4.57542	0.283662	0.751668
YMR130W	0.983608	4.65603	0.284617	0.752214
ADE16	-0.0947592	6.66289	0.284931	0.752214
COX15	0.432216	3.5407	0.284968	0.752214
NUP100	-0.272344	7.30497	0.285925	0.75222
HPR1	1.32804	4.9076	0.285964	0.75222
LAG2	-0.395121	5.75251	0.286267	0.75222
PMT2	1.91493	3.77442	0.286984	0.75222
MRK1	-0.208897	7.76905	0.287113	0.75222
PDC5	-0.0274474	7.09248	0.287171	0.75222
HBT1	1.00533	4.44019	0.289465	0.756916
YLR247C	0.0378566	6.80991	0.289781	0.756916
FMP34	-0.264134	7.39031	0.290611	0.756916
PEX11	-0.101061	8.54113	0.291236	0.756916
HRK1	1.45659	2.79923	0.291761	0.756916
FRE5	-0.623733	7.14167	0.29185	0.756916
MSC3	-0.349219	7.5547	0.29215	0.756916
NGL2	-0.0930053	6.35028	0.292507	0.756916
ATX1	-0.453287	4.25497	0.292559	0.756916
PYC2	-0.664945	5.61123	0.292993	0.756916
VPS74	0.341744	7.26143	0.293236	0.756916
YOL162W	-0.503252	6.3173	0.293393	0.756916
HHF1	-0.373235	4.32376	0.293917	0.757145
AAC3	0.00873156	4.65762	0.29422	0.757145
YGR168C	-0.483868	5.11308	0.29465	0.757301
UBP6	1.85813	5.7762	0.29581	0.759333
UBX6	-0.0429224	6.58186	0.296881	0.761077
XYL2	-0.75952	5.78693	0.297232	0.761077
SMF1	0.283235	7.47257	0.297618	0.761114
MET17	0.101549	5.58134	0.298596	0.761415
YGR203W	0.477401	7.17028	0.298626	0.761415
PLB2	-0.016326	6.01794	0.298849	0.761415
TDH3	1.96145	4.85067	0.299505	0.762139
YLR297W	0.0496583	6.31834	0.300683	0.762707
YOL159C	-0.692621	4.39847	0.301095	0.762707
MID1	1.45718	5.64506	0.301439	0.762707
YLR241W	0.157101	7.70287	0.301704	0.762707
UNG1	-0.632469	6.94927	0.302207	0.762707
DOT6	1.33058	5.49727	0.302501	0.762707
FOX2	-0.532198	6.78831	0.302653	0.762707
AQY2	1.54012	5.6923	0.302703	0.762707
CBT1	-1.13921	5.80152	0.303557	0.763584
LDB16	1.24703	5.51955	0.303796	0.763584
SUL2	0.36065	6.68006	0.304322	0.763971
ALD2	-0.223587	7.50961	0.306403	0.768256
TEF4	0.0567366	6.09618	0.306814	0.768347
GLG1	-0.555029	7.81452	0.307278	0.76845
RDI1	-0.744012	6.38133	0.307605	0.76845
YIL158W	1.41313	6.08714	0.308669	0.768899
YHR097C	0.437874	5.99999	0.30938	0.768899
APS2	-0.356594	8.34013	0.309475	0.768899
YJL206C	-0.973296	7.71876	0.309581	0.768899
HRD3	-0.00285694	6.52565	0.309659	0.768899
MGA1	0.120489	7.21237	0.310344	0.769669
MAM3	-2.54591	4.33643	0.311064	0.769774
CAF40	0.080443	6.43015	0.311137	0.769774
COQ5	0.593118	4.64591	0.311985	0.770942
REC8	1.13932	4.85856	0.312367	0.770957
YHP1	-0.549285	6.69316	0.313677	0.773259
YBR096W	-0.273658	8.31553	0.314374	0.773882
YMR247C	-0.256156	5.44081	0.314773	0.773882
SSP1	-0.532226	7.6767	0.315062	0.773882
YLR003C	-0.512949	4.8799	0.315643	0.774382
SFG1	0.0824007	7.41699	0.318573	0.778173
YBL095W	-0.325304	6.56173	0.318649	0.778173
PRM7	-0.483046	8.54696	0.318878	0.778173
MEP2	-0.0385189	9.50382	0.31907	0.778173
KIP1	-0.0701257	4.99173	0.319126	0.778173
NSG1	-0.599689	6.40684	0.319644	0.778173
YFR055W	0.80824	4.34685	0.319844	0.778173
PRY2	-0.157604	6.81358	0.321419	0.779887
SNT2	-0.327272	5.6113	0.322025	0.779887
YER140W	-0.114399	7.48599	0.322036	0.779887
SCW4	0.823693	5.47476	0.322328	0.779887
YCR102C	0.937251	7.96968	0.322647	0.779887
MCX1	-0.0272512	7.45953	0.32283	0.779887
DLT1	0.78009	3.67886	0.323259	0.780004
YIL168W	-0.379114	6.26403	0.323843	0.78048
PBP1	-0.710289	4.31569	0.324217	0.78048
YOR289W	-0.445663	7.07768	0.325494	0.781985
AZR1	0.754032	5.31913	0.32586	0.781985
YGL059W	-0.297428	4.77224	0.325986	0.781985
RPS22A	1.15467	6.12761	0.327481	0.784653
CAT2	1.25493	6.2255	0.32789	0.784718
MRH1	-0.246505	4.05977	0.328651	0.785622
YGL140C	-0.597717	3.72542	0.329836	0.787353
YLR364W	-0.367499	7.99178	0.330143	0.787353
VTC3	-2.2433	4.02755	0.331301	0.788654
SSP2	-0.272972	7.19925	0.331648	0.788654
VID24	0.311622	5.42828	0.331842	0.788654
YML020W	0.264209	5.21327	0.332954	0.789734
YHR033W	-0.219378	6.57794	0.333067	0.789734
RPS10B	0.0735165	5.57984	0.333561	0.789993
YCF1	-0.296273	4.40792	0.334195	0.790582
YER067W	0.331966	6.36589	0.335295	0.792269
ECM1	0.355158	4.51438	0.337758	0.794189
RSA3	-0.504811	7.76575	0.337896	0.794189
IST3	-0.739543	4.66724	0.337998	0.794189
FYV12	0.453241	3.00355	0.338607	0.794189
FLO1	-0.913023	7.40462	0.338854	0.794189
YKU70	-0.354156	6.56487	0.338946	0.794189
MSB1	0.730994	5.3986	0.338999	0.794189
APN1	1.21685	2.37758	0.339525	0.794189
STE13	-0.740926	8.07214	0.339914	0.794189
YLR392C	-0.652805	4.83261	0.340078	0.794189
MNN4	0.35942	5.53998	0.340367	0.794189
MUM3	0.538123	6.73625	0.3414	0.795694
AMD1	0.612098	3.98292	0.342515	0.796994
YNL205C	-0.877458	5.06673	0.342735	0.796994
YIL060W	-0.446292	7.29928	0.343209	0.797193
FUS2	-0.33935	6.49122	0.345029	0.799988
BSC6	-0.260639	5.90864	0.345281	0.799988
DCW1	0.177723	7.76959	0.346236	0.799988
YNL056W	-0.127062	4.54908	0.346727	0.799988
SHR5	-0.946196	5.53464	0.346821	0.799988
MRL1	1.23896	4.5109	0.346906	0.799988
YNL123W	-0.603051	6.90165	0.347416	0.799988
ESC8	-1.21514	6.63061	0.347532	0.799988
UBC11	-0.782404	8.38009	0.349068	0.802621
DPB4	-0.131493	2.99896	0.349463	0.802629
PLP1	-2.52117	4.11985	0.350765	0.80472
IDP2	0.527313	7.71735	0.351631	0.805114
YNL058C	-0.996011	7.5999	0.352812	0.805114
TUB3	-0.269764	6.23621	0.352844	0.805114
YML053C	1.37692	6.43511	0.35322	0.805114
TVP38	-0.535025	7.17687	0.353641	0.805114
TYE7	1.04935	1.91988	0.354044	0.805114
FIT1	-0.525093	7.70088	0.354162	0.805114
GDH1	0.944105	1.92631	0.354229	0.805114
FMP10	-0.643414	5.3518	0.354784	0.805114
CYM1	0.590289	7.12181	0.354913	0.805114
SVL3	0.45642	6.6296	0.355777	0.805114
COG6	-1.00951	5.42789	0.35614	0.805114
ECI1	0.0456008	4.94851	0.35628	0.805114
SHM2	1.23138	6.32262	0.356808	0.805114
YAL061W	0.18164	3.40091	0.356925	0.805114
RIF1	0.616406	7.34326	0.357218	0.805114
YLR257W	1.41294	4.39507	0.358504	0.806139
YNL274C	0.254274	6.85357	0.360859	0.806139
YJL045W	0.226822	5.57381	0.361679	0.806139
GSY2	0.454544	8.40278	0.361704	0.806139
YSC83	-0.33434	7.25517	0.361844	0.806139
YDR015C	0.239871	5.2313	0.362177	0.806139
ERP5	-0.406284	7.31529	0.362423	0.806139
MAG1	0.0762847	6.49057	0.362464	0.806139
SPO13	1.20927	5.50573	0.36253	0.806139
YHR138C	0.16124	5.85848	0.363451	0.806139
SLK19	0.162858	5.81813	0.363638	0.806139
YMR087W	-0.49049	8.33724	0.36426	0.806139
YJL216C	-0.22096	6.68552	0.364341	0.806139
YBL059W	0.188754	5.12044	0.364503	0.806139
ECM15	-2.42687	5.11617	0.364856	0.806139
PRM2	1.11617	3.93412	0.365065	0.806139
MMT2	-0.460057	7.65121	0.365485	0.806139
DSE4	0.678858	4.07909	0.36573	0.806139
YKR077W	-0.308114	6.86435	0.367161	0.806139
MRS2	0.801457	4.30148	0.367173	0.806139
NUC1	-0.227225	5.25054	0.367295	0.806139
CYC7	-1.18412	3.82595	0.367822	0.806139
MNR2	0.799496	6.52081	0.367981	0.806139
SPO12	-0.239278	5.40085	0.367988	0.806139
THI7	0.411549	8.04643	0.368397	0.806139
ISR1	-0.230279	7.14923	0.368653	0.806139
RPN4	-0.160203	6.87421	0.368919	0.806139
MTQ1	-0.277608	8.44714	0.369275	0.806139
UFO1	0.0175141	7.66286	0.369692	0.806139
AIP1	0.674517	7.31065	0.369768	0.806139
YJL070C	-0.971843	6.93376	0.369857	0.806139
GDA1	-0.0749972	8.79402	0.370837	0.806426
ENB1	0.171689	8.47395	0.370901	0.806426
ADE17	-0.404371	5.39214	0.371565	0.806426
EGD2	0.451531	4.97469	0.372244	0.806426
GAS2	-0.316157	8.73584	0.372313	0.806426
SSA4	0.0713589	8.16486	0.372348	0.806426
ATG10	-0.215	6.10263	0.37366	0.806502
YMR002W	0.878667	4.57001	0.373682	0.806502
PCI8	-0.379033	4.97002	0.374158	0.806502
OPT1	-0.217842	7.56469	0.374347	0.806502
FMP31	-0.423877	7.92364	0.374461	0.806502
SRX1	-1.22996	5.42142	0.374742	0.806502
YLR445W	0.0492298	7.8396	0.375598	0.807497
NYV1	1.50325	6.79809	0.37634	0.807608
ALB1	0.878035	8.61427	0.376479	0.807608
YMR178W	-0.583486	7.94334	0.377064	0.807608
THO1	0.130411	6.75012	0.377225	0.807608
PRY1	-0.401084	6.5059	0.379992	0.810764
YRA2	0.555636	4.90115	0.379993	0.810764
STB5	-1.70602	4.74886	0.380531	0.810764
LRO1	0.082593	6.93881	0.381635	0.810764
YBL107C	0.234823	3.85826	0.381813	0.810764
RLM1	0.413989	5.7892	0.381854	0.810764
VPS35	0.808492	5.39573	0.383225	0.810764
HOG1	-0.285323	5.01065	0.383556	0.810764
CRN1	0.41545	7.57455	0.383844	0.810764
TEL1	-0.110442	7.28925	0.384732	0.810764
TCB1	0.334158	7.10581	0.384893	0.810764
YPS1	0.357283	6.8035	0.385996	0.810764
HIR3	-0.325845	5.34131	0.386012	0.810764
SPG5	-0.105661	9.27067	0.386156	0.810764
TIF4632	0.333603	6.38188	0.386221	0.810764
TIM18	-0.68751	9.71688	0.386371	0.810764
YOL015W	-2.5983	4.98981	0.386791	0.810764
SPR1	1.47225	4.17465	0.387029	0.810764
LIF1	-0.0233135	5.28204	0.387259	0.810764
TRM2	0.315209	4.06701	0.388992	0.810764
YFR039C	-2.19745	4.61088	0.389039	0.810764
DNM1	1.20832	5.60687	0.38925	0.810764
ARO10	1.03	7.1377	0.389972	0.810764
YLR446W	0.831033	6.43219	0.390558	0.810764
YMR187C	-0.418821	7.55627	0.39059	0.810764
GLG2	0.310001	8.17179	0.390663	0.810764
WSC3	-0.494714	6.29562	0.391469	0.810764
PEX28	1.22113	4.70575	0.391547	0.810764
UBP2	-0.25043	7.66084	0.391583	0.810764
SPH1	-0.39095	4.75436	0.391737	0.810764
ATG9	0.0458061	5.03183	0.391787	0.810764
TIF1	0.873684	6.03303	0.392026	0.810764
DCI1	1.3024	6.28745	0.392264	0.810764
JIP4	0.318639	6.85566	0.392296	0.810764
YBL044W	-0.309824	4.77952	0.392938	0.810764
SRO7	0.0441466	5.54635	0.393168	0.810764
YGR176W	-0.34443	5.65923	0.393494	0.810764
YLL032C	0.113391	5.36958	0.393928	0.810764
YPL067C	0.308974	5.64288	0.394116	0.810764
YPK2	-0.517233	7.2628	0.39633	0.813894
STE20	-0.690661	5.80654	0.396431	0.813894
PRS5	-0.165667	5.47435	0.397904	0.814893
HUA1	-0.329286	6.0397	0.398001	0.814893
CSI1	0.108235	7.55953	0.398657	0.814893
YJL037W	-0.167625	5.40192	0.399159	0.814893
RPS1A	-1.15257	6.55499	0.399246	0.814893
DLD3	-0.33061	7.38284	0.399302	0.814893
ISU1	0.0243524	8.09061	0.400219	0.815953
HHO1	-2.22405	4.59725	0.402136	0.817344
HAL5	-0.00668785	6.43039	0.402659	0.817344
YBL055C	-0.0207209	4.32261	0.404179	0.817344
FMP52	1.06019	5.46636	0.404349	0.817344
YKL215C	-0.385767	6.47295	0.404451	0.817344
YSP1	-2.1221	6.5522	0.404761	0.817344
MAM1	0.00423822	5.87001	0.405795	0.817344
NDT80	-1.20584	5.73444	0.406693	0.817344
YML131W	-0.43105	6.33767	0.408019	0.817344
ITR1	-0.495753	6.86024	0.408207	0.817344
YOR378W	0.213779	6.77389	0.408613	0.817344
YLR179C	-0.48446	8.08462	0.408618	0.817344
TPA1	-0.123512	3.96726	0.408678	0.817344
PYK2	-1.15196	7.09541	0.408717	0.817344
ITC1	0.36112	3.95161	0.409021	0.817344
PNS1	0.235088	3.82214	0.409184	0.817344
YJL160C	0.625851	7.99817	0.409251	0.817344
OST6	0.697102	5.51009	0.4099	0.817344
PAM17	-0.302702	6.05057	0.410627	0.817344
MF(ALPHA)2	0.503843	3.92069	0.410949	0.817344
CMK2	-0.418401	8.76727	0.411489	0.817344
CWP2	0.630109	3.44733	0.411767	0.817344
AGA2	0.29583	8.00676	0.41185	0.817344
LDB18	0.156809	5.68147	0.412119	0.817344
PTP3	-0.280638	6.41985	0.412134	0.817344
YMR085W	5.0908e-05	7.20927	0.412225	0.817344
SPO77	0.0321811	7.38307	0.412561	0.817344
WSP1	0.684276	3.01821	0.412878	0.817344
VCX1	0.251336	6.88845	0.413541	0.817344
YER030W	0.0472092	5.56538	0.41431	0.817344
RPE1	0.354967	7.02649	0.41449	0.817344
RXT2	0.0758213	2.59213	0.414836	0.817344
ABZ2	-0.078006	6.97018	0.415092	0.817344
RIM101	-0.386192	4.79249	0.41515	0.817344
YKE4	0.0989523	5.97043	0.415881	0.817344
YOR131C	-0.669484	7.44594	0.415891	0.817344
SPO7	-0.177022	5.92776	0.416609	0.817344
YIL161W	-0.0952845	8.11861	0.416757	0.817344
RIT1	-0.326055	6.88097	0.416798	0.817344
RPL29	-0.0851017	6.84545	0.416842	0.817344
YBR094W	-0.717218	8.72648	0.417395	0.817648
YLL053C	0.376688	7.71084	0.417813	0.817686
ASG7	0.511649	7.44672	0.418691	0.818622
YLR137W	-0.627275	7.88557	0.419239	0.818914
NCE102	0.583951	3.3656	0.421207	0.821907
YIL024C	-1.22534	6.41152	0.422534	0.821907
GAT2	0.52683	6.16771	0.422738	0.821907
FAA1	0.106858	9.43593	0.422758	0.821907
PAU7	0.147758	7.30097	0.422775	0.821907
YAL046C	0.545892	6.37114	0.423196	0.821947
EDC2	-0.637397	4.68848	0.42491	0.824494
YOR251C	0.00757181	6.47372	0.425361	0.824589
VPS20	0.785039	3.5106	0.426017	0.82497
RBL2	0.160444	8.03471	0.426362	0.82497
YKR021W	-0.123664	7.66359	0.427615	0.826615
CRH1	-0.0181831	7.06479	0.428205	0.826976
GAL4	-0.100569	6.78089	0.429056	0.82784
VPS38	-0.364019	6.05942	0.429524	0.827964
MTL1	0.96509	6.05818	0.42994	0.827988
YBR090C	0.488569	4.10626	0.431716	0.830628
YNL320W	0.00201352	7.31263	0.433431	0.830683
YLR063W	-0.030039	6.2141	0.433564	0.830683
MCH5	-0.40618	7.86392	0.433678	0.830683
YBR074W	-0.428721	6.06097	0.434031	0.830683
YGL015C	1.05556	4.33208	0.434777	0.830683
YKR043C	-0.327817	7.33727	0.43509	0.830683
REC114	-0.563442	7.82447	0.435155	0.830683
YNR020C	1.18196	1.58085	0.435938	0.830683
PER1	0.230592	5.98284	0.436196	0.830683
MSB3	0.556472	5.78755	0.43638	0.830683
YOR365C	-0.520262	8.46025	0.436524	0.830683
RTT102	-0.769333	4.8734	0.436839	0.830683
IME1	-2.25912	4.69935	0.43701	0.830683
GTT2	-0.219339	5.64531	0.437824	0.830826
MGS1	-2.49674	6.62754	0.438078	0.830826
YMR114C	0.0930789	8.04049	0.438684	0.830826
YDL012C	0.334758	7.84755	0.438706	0.830826
YOL070C	0.965297	6.08599	0.440513	0.831007
MDL1	0.124569	5.45204	0.440606	0.831007
SNO1	-2.36088	5.75051	0.440655	0.831007
YLR108C	-2.33619	5.81874	0.440855	0.831007
GUF1	-0.1869	8.0832	0.441506	0.831007
RGM1	-0.0504492	7.70162	0.441557	0.831007
ISW2	0.198857	5.7598	0.441637	0.831007
GAS5	0.268044	6.40064	0.443132	0.833033
MAL12	-0.467163	6.84784	0.443534	0.833033
ATF2	-0.0941265	4.87519	0.443932	0.833033
COX19	1.02965	3.41688	0.444593	0.833511
ADH6	-0.391061	7.72868	0.446451	0.835328
PEP5	-0.0195873	9.19022	0.446681	0.835328
PUS4	0.476693	5.27182	0.446823	0.835328
YBR139W	-2.17516	5.14422	0.447192	0.835328
COX12	0.822079	4.58744	0.447952	0.835988
YNR066C	-0.897218	5.94585	0.450273	0.838663
YER158C	-0.371262	6.61504	0.451258	0.838663
MRPL49	0.647733	3.90968	0.451283	0.838663
PYC1	-0.0567257	5.2674	0.451343	0.838663
CLA4	0.599126	5.71593	0.452931	0.838663
DIP5	0.0589124	7.02879	0.453348	0.838663
CBR1	0.346077	4.46245	0.453387	0.838663
FIS1	-0.121064	4.57526	0.453393	0.838663
YDR352W	-2.33227	4.56836	0.453682	0.838663
ABP140	-0.444634	7.54982	0.453797	0.838663
FET3	0.16967	5.64315	0.453884	0.838663
GFD1	-0.125718	6.27509	0.454528	0.839097
AVT4	1.22224	6.01321	0.45557	0.840265
YIL001W	-0.499042	8.26363	0.456786	0.84175
HEK2	0.454291	4.22546	0.458167	0.842066
SIP18	-2.19706	3.52394	0.458171	0.842066
YHR131C	-0.766325	5.78682	0.458189	0.842066
ABZ1	0.53817	5.04486	0.45864	0.84214
PUF6	-0.0219754	5.61483	0.459604	0.843041
TIR2	0.394571	7.22142	0.459953	0.843041
YPL033C	-0.176982	7.11188	0.460366	0.843046
PHA2	-0.36567	6.20143	0.46103	0.843455
VBA2	-0.14762	7.05602	0.461412	0.843455
SET5	0.101031	7.4748	0.462336	0.84394
YGL050W	0.130997	6.54118	0.462759	0.84394
CPR3	0.201683	5.40156	0.462974	0.84394
IOC2	0.472797	4.15503	0.463728	0.84394
IML2	-2.52544	7.28592	0.464353	0.84394
FCY2	-0.030338	7.84275	0.464394	0.84394
YMR144W	-0.391937	7.58505	0.464688	0.84394
KRE27	-1.25334	6.79616	0.46497	0.84394
NRM1	-0.402369	5.13103	0.467212	0.845682
FES1	-0.754476	3.41842	0.467811	0.845682
MER1	-0.328187	6.89199	0.467998	0.845682
SDP1	0.16549	4.99328	0.468015	0.845682
RAD50	-0.514064	4.71665	0.468305	0.845682
YOL163W	0.0170742	5.82614	0.468403	0.845682
RAX1	0.682446	5.59048	0.469471	0.846702
YMR158C-B	-0.447861	8.17827	0.469794	0.846702
PSO2	-0.338805	6.52806	0.471231	0.847536
PSY2	-0.445544	6.35531	0.471393	0.847536
HCH1	-1.2291	5.64738	0.471786	0.847536
DIA1	-0.310811	7.32322	0.472156	0.847536
FIN1	0.408902	3.94902	0.472945	0.847536
YMR269W	0.134255	6.60019	0.47352	0.847536
FUN30	0.373967	4.84925	0.474087	0.847536
ACS1	-0.00445809	6.90843	0.474194	0.847536
YHR209W	-0.151663	7.99654	0.474756	0.847536
WTM2	0.00968194	5.68455	0.476019	0.847536
SNF3	-0.147511	6.06758	0.476043	0.847536
NCA3	-0.0529887	8.8802	0.476232	0.847536
YDL177C	-0.10386	7.0831	0.476417	0.847536
ENT2	0.753487	4.76047	0.476572	0.847536
ARG3	1.0451	5.5062	0.476593	0.847536
YOR238W	-0.15701	7.96648	0.476868	0.847536
CSM2	-2.53529	4.74437	0.478034	0.848873
KIP3	0.828255	7.36411	0.479247	0.849739
YOL087C	-0.777527	3.73238	0.479658	0.849739
YBR250W	0.422792	7.56376	0.479765	0.849739
YNR062C	-0.634037	5.74394	0.481067	0.850571
YDR042C	0.49994	4.90458	0.481097	0.850571
YBR219C	0.658713	3.97129	0.481612	0.850571
YML050W	0.208812	6.80486	0.482008	0.850571
DSE3	-2.41774	5.49546	0.48268	0.850571
YHL012W	0.0386843	4.20204	0.482749	0.850571
YOR071C	0.0241128	6.37294	0.48363	0.850571
YIL089W	-0.178339	6.50015	0.483969	0.850571
SLX1	-0.460183	7.47871	0.48446	0.850571
HXT2	0.37189	4.74174	0.484542	0.850571
PMP2	-0.622375	6.73139	0.48509	0.850571
YGR263C	0.372822	5.02094	0.485477	0.850571
KEL2	-0.17579	7.16358	0.485626	0.850571
YKR015C	-1.22504	6.0663	0.487095	0.852214
BUD8	-0.416625	8.16885	0.487395	0.852214
LSM12	0.222889	7.2795	0.488798	0.853236
YBR220C	0.147146	6.01918	0.488812	0.853236
YPR003C	0.0218529	4.36379	0.48989	0.85372
YJL118W	-0.0615562	7.65621	0.489922	0.85372
AGP3	0.763178	3.37715	0.490678	0.854104
COX23	0.58869	4.6025	0.490975	0.854104
MET13	-1.23219	4.87872	0.491939	0.855056
TMA46	0.0812064	6.90069	0.493105	0.855715
UBP7	-0.378012	-0.921098	0.493809	0.855715
YML003W	1.61082	4.32227	0.494127	0.855715
ALD5	0.840588	7.2897	0.494338	0.855715
BIT2	-0.340475	8.64115	0.494404	0.855715
ARO9	-0.152939	5.59376	0.495038	0.856027
RPL26A	0.134495	8.52384	0.495419	0.856027
YLR283W	-0.412196	6.85282	0.496561	0.856601
YLR042C	0.277662	4.23431	0.496936	0.856601
YHL042W	-1.29488	6.89922	0.497327	0.856601
IES4	0.586717	5.62629	0.497751	0.856601
MCH1	0.426251	7.87774	0.497839	0.856601
SPG4	-0.25054	8.07229	0.498961	0.857114
DYN3	0.329451	5.08244	0.4991	0.857114
YMR160W	-0.346293	6.86566	0.499391	0.857114
ADE8	-2.08618	4.20841	0.499844	0.857174
RDS1	-0.389985	9.64402	0.501545	0.859372
MUD1	-0.260179	6.13639	0.5034	0.861555
MOH1	-0.181837	4.9429	0.50435	0.861555
MAD3	-0.110897	5.27812	0.504409	0.861555
SML1	0.0286893	5.47976	0.504499	0.861555
YLR404W	-0.147998	6.30624	0.506201	0.863742
YNL321W	0.618799	3.56916	0.506729	0.863924
SET4	0.309992	7.68984	0.508205	0.865721
ATG7	-0.00484341	6.16307	0.509651	0.866103
SUC2	0.341737	3.11969	0.510265	0.866103
MEC3	-0.446107	8.46743	0.510529	0.866103
YJR154W	-2.03253	3.86768	0.510678	0.866103
YPR098C	0.754435	5.2401	0.510788	0.866103
BPT1	-0.0621662	6.94166	0.510963	0.866103
YGR237C	-0.00586574	7.172	0.511385	0.866103
TRE1	0.0116211	6.07963	0.512592	0.867431
VAN1	0.0407744	5.12623	0.514361	0.869706
RHO4	-0.0488118	4.4078	0.516428	0.871604
YDR107C	-0.191855	5.38723	0.516624	0.871604
LAT1	0.722572	4.71812	0.516758	0.871604
PMT1	-2.19243	6.41342	0.517208	0.871646
SNX3	-0.177096	7.90138	0.518976	0.873908
REV1	-0.166806	4.72372	0.521268	0.875273
BEM3	0.0138189	6.51267	0.521412	0.875273
CUP2	-0.256272	5.71285	0.521476	0.875273
YML002W	0.288702	6.59744	0.521494	0.875273
YNL217W	-0.405003	8.65497	0.522693	0.875615
KAR5	-0.123097	4.54917	0.522755	0.875615
YOL131W	-0.314138	6.16321	0.523112	0.875615
IMD3	-0.485463	5.79806	0.524063	0.875615
LSB6	-0.361033	7.38837	0.524871	0.875615
FMP51	0.191741	7.21902	0.524965	0.875615
NUP42	0.468192	4.14167	0.525012	0.875615
OMS1	1.49759	4.28403	0.525386	0.875615
KIN82	0.508596	6.50363	0.526083	0.875615
YOR175C	-1.23374	5.72783	0.52663	0.875615
TRM12	0.410571	7.52533	0.526678	0.875615
RAS1	-0.321438	6.27415	0.52682	0.875615
YGR290W	-1.31354	5.99318	0.527699	0.876098
YPL113C	0.0054959	4.2953	0.528159	0.876098
YLR278C	0.873825	5.75246	0.529869	0.876098
RIM21	0.20282	5.53264	0.5299	0.876098
MAC1	0.38019	4.86683	0.529965	0.876098
SPO1	0.46878	7.18898	0.53026	0.876098
EDS1	-0.671646	8.07983	0.530795	0.876098
TOK1	1.03362	4.66272	0.530874	0.876098
YJL213W	-0.593144	7.90032	0.531809	0.876098
SWE1	0.639592	8.15607	0.532714	0.876098
IAH1	-0.728574	6.37176	0.534502	0.876098
ANT1	0.157007	4.85382	0.534759	0.876098
YLR271W	-0.685237	8.24396	0.534926	0.876098
IRE1	-0.291047	8.01304	0.534944	0.876098
SIP1	-1.1118	3.15245	0.535051	0.876098
OSH3	-0.402783	8.96096	0.535077	0.876098
MNN1	-0.0925123	5.23817	0.535299	0.876098
YLR001C	-0.0627047	3.95776	0.535626	0.876098
FLR1	-0.535832	7.80303	0.535848	0.876098
SHC1	-0.293882	6.73922	0.536366	0.876098
ICL2	-0.458212	6.56738	0.536406	0.876098
PES4	-0.576057	8.5934	0.536647	0.876098
OSH6	-0.0907754	7.07266	0.537092	0.876098
BIO4	-0.682886	5.33479	0.537363	0.876098
SPO19	-0.571316	6.63235	0.538557	0.877347
YPL056C	-0.604704	4.72783	0.539255	0.877788
YEL048C	-0.495636	6.95275	0.54045	0.878097
FIT2	-0.220779	5.28295	0.540465	0.878097
YGR149W	-0.856674	3.58047	0.540977	0.878097
YFR032C	-0.284272	8.22909	0.541158	0.878097
POG1	-0.282504	5.81034	0.542065	0.878238
YHR048W	-2.47886	3.37833	0.542839	0.878238
TIR4	-0.455999	8.92656	0.542844	0.878238
TUL1	-2.04377	5.61173	0.542957	0.878238
DAK1	1.41383	4.88968	0.543401	0.878263
YFR018C	1.01014	5.70352	0.545304	0.880645
MRPL50	0.00854639	6.80821	0.547354	0.88234
DOG2	-0.0179462	6.62809	0.547773	0.88234
YMR252C	-0.100291	6.64174	0.548008	0.88234
GPG1	-0.209717	5.94448	0.548075	0.88234
YLR036C	-1.31569	5.90807	0.550036	0.884113
RTA1	-1.28753	5.90631	0.550038	0.884113
YBL028C	0.103369	5.10472	0.551139	0.885005
RCK2	0.589794	8.57116	0.551456	0.885005
BOP2	0.555977	6.22556	0.553677	0.886503
ZEO1	0.798064	4.91926	0.55403	0.886503
COX8	0.671265	7.56596	0.55409	0.886503
LDB7	1.40242	5.66716	0.554452	0.886503
ERV15	-0.072723	4.07592	0.554842	0.886503
SKT5	1.09333	3.97432	0.554983	0.886503
SLM3	0.574204	6.25691	0.556036	0.886921
RIM20	0.109228	4.26209	0.556193	0.886921
YMR262W	0.209493	5.96843	0.556542	0.886921
GIS3	-2.15218	4.83985	0.557149	0.887136
PGM1	-0.564396	6.37477	0.557542	0.887136
YLR199C	0.222873	7.75217	0.558012	0.887196
RPL16A	0.179894	6.79917	0.558704	0.887279
YPT35	-0.479883	6.32363	0.55893	0.887279
SSA1	1.46021	6.37932	0.559644	0.887726
FMP29	0.228788	6.51494	0.561292	0.88904
GTO1	-0.483316	7.09756	0.561339	0.88904
YHR087W	-0.199327	7.24092	0.568406	0.8982
YER187W	-0.328661	8.1114	0.568696	0.8982
CTR1	-0.430319	5.92996	0.56883	0.8982
ISU2	-2.17122	7.52302	0.569089	0.8982
ATG4	0.276543	7.75403	0.569313	0.8982
DAN2	-0.906644	4.77237	0.571372	0.900633
YER137C	0.391469	7.2921	0.571782	0.900633
YJL181W	-0.20373	7.94589	0.573272	0.900633
DAL5	0.00137163	7.87493	0.57337	0.900633
YOR093C	0.240067	5.30926	0.573789	0.900633
YFR043C	0.237521	8.7867	0.574061	0.900633
RHO2	-0.254588	6.04316	0.574152	0.900633
YLR099W-A	0.916442	5.41366	0.575272	0.900633
EMI5	-0.0189468	4.97254	0.575427	0.900633
TEF2	-0.166897	4.29584	0.575942	0.900633
YHR035W	-0.278606	4.85436	0.576064	0.900633
IWR1	-0.305647	3.11823	0.577566	0.900633
MCH4	-0.0229823	6.03955	0.57841	0.900633
ATG21	-0.0938592	3.71691	0.578647	0.900633
CLB4	0.263728	7.70763	0.578758	0.900633
YAT2	0.463497	4.3525	0.578771	0.900633
UGA1	0.24414	7.1167	0.578828	0.900633
CUE1	0.363404	5.40214	0.579859	0.900633
EDC1	-0.744269	7.98241	0.580824	0.900633
YER186C	0.391735	6.57208	0.580984	0.900633
BFA1	-0.610053	6.01675	0.581122	0.900633
GLO4	-0.647479	7.38317	0.581154	0.900633
MET2	-0.169122	8.29373	0.581255	0.900633
YJL107C	0.461364	6.86012	0.581571	0.900633
GLC8	1.03962	5.68856	0.582133	0.900633
NUP53	-0.0147204	6.03229	0.582398	0.900633
SCS3	-0.275393	6.93391	0.583017	0.900633
MMT1	-0.371314	7.82262	0.58315	0.900633
SLX4	-0.216251	8.39807	0.584078	0.900916
YNL022C	0.73413	6.08544	0.584212	0.900916
HOC1	0.689562	8.40696	0.586147	0.901124
TOS8	-0.378189	4.46229	0.586244	0.901124
YLR049C	-0.112016	3.96058	0.586287	0.901124
SPG1	-0.303329	6.79475	0.586413	0.901124
DBP1	-0.715324	4.76671	0.586791	0.901124
YOR223W	-0.204971	7.22513	0.587002	0.901124
YDR131C	0.780218	3.79168	0.587422	0.901124
SGS1	-0.487784	5.32581	0.588045	0.901405
VAM10	0.0718794	6.49459	0.589641	0.902902
ECM10	-1.35721	4.94697	0.590533	0.902902
SPO20	0.250194	3.11689	0.590656	0.902902
MAM33	0.279735	4.21752	0.590782	0.902902
YLR456W	-0.130247	7.9457	0.59284	0.90471
HFD1	-0.536017	7.16679	0.592942	0.90471
PHO84	-0.246797	5.87424	0.594169	0.90471
TDH2	-0.462016	8.41751	0.595309	0.90471
YNL254C	-0.113222	7.18976	0.596338	0.90471
TMA19	0.855863	3.8546	0.596732	0.90471
MSB4	0.0980343	6.43351	0.597096	0.90471
PIG1	-0.0939818	6.89887	0.598781	0.90471
SRL3	-0.000899895	7.5124	0.598805	0.90471
FRT1	0.105205	6.49221	0.598871	0.90471
PNG1	-0.160828	5.16294	0.599158	0.90471
SKO1	0.0063639	6.3172	0.599638	0.90471
YOL057W	0.903735	5.72585	0.599961	0.90471
SNO4	-0.188086	7.1628	0.600483	0.90471
ZTA1	0.331691	5.45895	0.600789	0.90471
YRB30	0.271157	7.56392	0.60079	0.90471
EFT1	0.241223	6.25448	0.600943	0.90471
GRX4	-0.20131	7.35828	0.601693	0.90471
TOM6	0.487782	3.34	0.601791	0.90471
YMC2	-0.128702	5.9532	0.601836	0.90471
FMP12	-0.398666	5.24847	0.602566	0.90471
DFG5	-0.0989785	5.65056	0.602818	0.90471
YJR054W	0.0679032	8.30335	0.602825	0.90471
YOL029C	0.455277	5.1186	0.603286	0.90471
SRN2	0.138973	6.64397	0.605498	0.90471
XBP1	0.111137	4.45918	0.605944	0.90471
ENT4	-1.30347	5.203	0.606479	0.90471
YGL146C	-0.275378	6.29547	0.606828	0.90471
YPL236C	0.0433224	6.39228	0.607606	0.90471
IML3	-0.0412956	5.42539	0.60826	0.90471
ABF2	-2.09937	4.93873	0.608481	0.90471
YIR024C	0.167779	4.25599	0.608668	0.90471
RNH201	0.758306	4.4806	0.608829	0.90471
UBP9	-0.15885	6.86592	0.609124	0.90471
YLL056C	0.462964	6.22154	0.609414	0.90471
UTR2	0.443424	4.8558	0.609573	0.90471
NIT3	-0.0814648	8.77341	0.610855	0.90471
EXG1	-0.547617	7.96212	0.610861	0.90471
SCT1	-0.0816576	7.14386	0.611488	0.90471
YLR455W	-0.223522	7.59156	0.612193	0.90471
YKL047W	-0.558868	7.78168	0.612494	0.90471
NFU1	-0.275997	6.73796	0.612726	0.90471
SUT2	-0.360248	6.97572	0.612814	0.90471
MSC6	0.180472	6.52217	0.612872	0.90471
YOL153C	-1.10672	3.36273	0.613319	0.90471
YOR291W	-0.00171677	5.94463	0.613611	0.90471
RCO1	0.589634	8.09224	0.613847	0.90471
SYG1	0.234335	5.12386	0.614556	0.90471
YPL017C	-1.30379	3.03836	0.614655	0.90471
KHA1	-0.202025	8.97133	0.614999	0.90471
MBP1	0.226195	4.23984	0.615532	0.90471
YDR056C	-0.132826	9.12595	0.615826	0.90471
SIT1	-0.437395	3.65235	0.61592	0.90471
DMA1	0.00821891	6.21628	0.616613	0.90471
CIT3	0.273944	4.99769	0.616937	0.90471
YLR281C	0.344875	2.97045	0.617241	0.90471
YKR051W	0.637243	5.18588	0.618284	0.90471
DIC1	-0.240118	7.56656	0.618335	0.90471
TDP1	0.264562	6.51192	0.618948	0.90471
CYC2	0.575627	6.80613	0.619353	0.90471
YNL176C	-1.42613	6.44503	0.619616	0.90471
YBR147W	-0.0294982	3.67788	0.619766	0.90471
CRP1	-0.021351	6.82676	0.620079	0.90471
OM14	0.13296	6.42327	0.620196	0.90471
MAL11	-1.89746	2.69619	0.621116	0.905258
YPL105C	-0.19051	6.18914	0.621454	0.905258
RMA1	-0.738008	6.27541	0.62278	0.906546
SPR6	-0.0958478	4.58527	0.624035	0.906698
FMP39	0.358568	5.99114	0.624623	0.906698
YJL149W	-0.441416	8.12191	0.62464	0.906698
ATG3	0.248212	4.73917	0.624653	0.906698
NPY1	0.103705	5.99292	0.625803	0.907725
YPL158C	-0.255976	5.25017	0.626841	0.90834
SRY1	-2.10396	5.37878	0.62752	0.90834
DBP3	0.0954384	5.06399	0.627556	0.90834
REX4	0.136256	6.06996	0.628496	0.909058
KSP1	0.927703	4.67268	0.629205	0.909146
FAR1	-0.370243	9.57454	0.629443	0.909146
YNL193W	0.2318	6.557	0.631482	0.910404
SNA2	-0.41611	5.05303	0.632559	0.910404
EMP46	0.0581759	5.81356	0.63389	0.910404
ERF2	0.157642	5.11249	0.634037	0.910404
YLR064W	-1.17636	4.31202	0.634061	0.910404
ATG27	0.174887	8.67017	0.634833	0.910404
YEL047C	0.0742126	5.95199	0.636361	0.910404
PKH2	0.316728	6.92925	0.636466	0.910404
DLS1	0.15488	6.10397	0.636803	0.910404
IGO2	-0.37566	5.89937	0.636856	0.910404
YOR022C	-0.114955	4.88869	0.637187	0.910404
YLR030W	0.252131	8.67248	0.637354	0.910404
YGL079W	-0.0769732	4.79748	0.638053	0.910404
ECM7	-0.392702	2.26595	0.638367	0.910404
CGI121	0.0599742	5.42167	0.638511	0.910404
TMA7	-2.01746	6.86453	0.638676	0.910404
KAR9	0.39	6.99966	0.638699	0.910404
CIS1	0.328705	3.25753	0.638959	0.910404
RIM11	0.199674	5.81262	0.639289	0.910404
GTS1	0.0403703	5.21839	0.639695	0.910404
CLN1	0.0641178	6.95931	0.64007	0.910404
GCV2	-0.27098	6.91606	0.640654	0.910404
IDP3	0.637396	7.95946	0.640823	0.910404
INP53	-1.5382	3.56266	0.640967	0.910404
YLR143W	0.493974	4.90434	0.642441	0.911866
CKI1	-0.156544	7.75611	0.643848	0.913231
YBR014C	0.377901	7.00816	0.645085	0.913619
KRE11	-1.3354	5.89121	0.645138	0.913619
PEX27	-0.607188	8.35676	0.645532	0.913619
YDR415C	-0.506359	6.09821	0.645903	0.913619
AGX1	-0.33396	6.96569	0.646359	0.913633
IDP1	-1.48114	6.87905	0.647025	0.913945
RTN1	-0.403257	6.8167	0.647872	0.914512
YOX1	-1.28764	3.66592	0.650682	0.915695
YPR011C	-0.190202	5.62569	0.650694	0.915695
APM4	0.856585	5.12816	0.650945	0.915695
PRR1	-0.210051	5.23628	0.651066	0.915695
PTP2	0.049519	4.12279	0.651079	0.915695
PHO86	-0.0683685	6.09506	0.651663	0.915695
APQ12	1.42163	4.55182	0.652075	0.915695
YOR352W	-2.17688	6.18976	0.652282	0.915695
SRP40	-0.143676	7.102	0.653535	0.916764
SCS2	-0.273583	6.33429	0.653937	0.916764
YGR287C	0.316573	6.66909	0.65592	0.917931
YKL207W	-0.135771	5.84502	0.656917	0.917931
NHA1	0.545294	6.10305	0.657023	0.917931
CLB6	0.0587935	6.09515	0.657133	0.917931
SEL1	1.0172	6.94816	0.657197	0.917931
YGL057C	0.162308	5.71435	0.657455	0.917931
STB4	0.759772	4.40995	0.658496	0.918759
PBP2	-1.41378	8.17043	0.66043	0.920099
YLL007C	0.558667	5.5162	0.66093	0.920099
CPD1	-0.211306	6.0105	0.661967	0.920099
RFS1	-1.88919	3.63612	0.663889	0.920099
ADH3	-0.15397	4.62999	0.664012	0.920099
FKS1	-1.86978	7.64136	0.664393	0.920099
YNL165W	0.651773	7.37124	0.664524	0.920099
TOF1	0.27164	4.04938	0.664609	0.920099
PKH3	-1.89239	5.31762	0.664837	0.920099
DPH5	-0.115284	6.03647	0.665158	0.920099
FMP50	-0.239684	8.27418	0.665333	0.920099
YKR105C	0.431054	6.38444	0.665708	0.920099
KIN1	0.0900941	4.85644	0.665804	0.920099
YLR164W	0.0441338	8.16638	0.666161	0.920099
PSK1	1.3834	4.83777	0.666279	0.920099
RNH1	-0.496083	4.43585	0.667005	0.920099
NFI1	-0.589051	7.30214	0.667479	0.920099
HUL5	-1.39324	1.64986	0.667966	0.920099
DAL2	0.450173	6.3979	0.66812	0.920099
YVC1	0.270731	4.84629	0.668723	0.920099
VID27	-2.13819	6.91921	0.668877	0.920099
SEC22	0.63953	4.22422	0.669397	0.920197
REC104	-0.820625	6.17243	0.670617	0.920285
YEA4	-0.223982	7.19837	0.670635	0.920285
YOR052C	-0.421072	5.79014	0.671491	0.920285
CIN1	-0.226675	7.5953	0.671709	0.920285
PRM6	-0.292938	5.38633	0.671926	0.920285
FPR3	0.545904	5.55468	0.672153	0.920285
FRE1	-2.41416	4.33894	0.67302	0.920857
ELP6	-0.206662	4.57109	0.674083	0.921697
AUA1	0.250604	3.27769	0.674846	0.921896
YNL010W	0.627617	6.05501	0.675256	0.921896
PMT6	0.484937	7.04136	0.675578	0.921896
YPT31	-1.90584	3.61709	0.677129	0.923399
PAN3	0.567279	5.21242	0.679057	0.925045
SLY41	0.310977	6.92157	0.679239	0.925045
YPL141C	0.0551068	7.46443	0.680461	0.926095
HSP78	0.265083	3.2933	0.683371	0.928271
PNP1	-0.281835	7.7549	0.683385	0.928271
ATE1	1.00064	6.99807	0.683527	0.928271
SVS1	0.353325	6.47769	0.684577	0.928271
ATP2	0.554497	2.82117	0.684692	0.928271
ECM25	-2.00488	7.27106	0.685748	0.928271
ECM8	0.0601336	9.86433	0.68609	0.928271
YMR184W	1.12115	6.68283	0.68662	0.928271
YNR018W	0.330616	4.54297	0.686686	0.928271
YDR387C	-0.783469	4.29686	0.68733	0.928271
HOR2	-1.26831	5.91052	0.687597	0.928271
CRR1	0.332158	7.71765	0.687769	0.928271
MFA2	-0.391888	3.80083	0.688317	0.928271
MPD2	-0.930333	7.14406	0.688396	0.928271
RNR3	-0.621278	5.33778	0.690261	0.930174
ISC10	-0.871794	5.51382	0.691121	0.930722
CTM1	-1.62626	4.28778	0.693445	0.932879
MMF1	0.260593	2.88353	0.695014	0.932879
YKL069W	-0.531942	5.25311	0.695557	0.932879
YMR090W	-0.249952	5.24947	0.696594	0.932879
YDR428C	0.157812	6.91941	0.696754	0.932879
RHR2	0.635835	2.52713	0.696788	0.932879
CAD1	-0.623202	4.79479	0.696833	0.932879
YMR124W	-1.17551	3.92236	0.696966	0.932879
STV1	-0.0756832	6.0325	0.698076	0.932879
HST2	-0.790818	4.55687	0.698096	0.932879
MMS4	0.135658	6.8781	0.698589	0.932879
ERP3	-0.182542	7.84831	0.698599	0.932879
TIR1	0.446293	4.6537	0.699393	0.932879
YMR209C	0.452896	5.19339	0.700057	0.932879
YKR041W	0.0567417	5.19613	0.700326	0.932879
BUB1	0.697445	3.13491	0.700406	0.932879
YLR065C	-1.87964	5.56887	0.700793	0.932879
YER139C	-0.117711	7.12978	0.701125	0.932879
YNL295W	-0.179683	6.24238	0.701862	0.932879
YOR021C	-0.206594	4.46861	0.701894	0.932879
YLR194C	-0.0303462	4.13246	0.702665	0.932879
ABP1	0.582449	6.95394	0.702729	0.932879
VPS17	-0.28956	5.73229	0.703671	0.933525
YHR177W	-0.475345	8.01816	0.704537	0.93407
TGL3	0.633531	5.8302	0.705397	0.934605
YMR111C	0.992382	5.22697	0.706569	0.935429
YKR078W	0.914058	7.15222	0.706931	0.935429
PNT1	0.75456	5.79101	0.70805	0.936306
FIG2	-2.07199	6.86672	0.708669	0.936521
YIL166C	-1.91762	4.59891	0.710724	0.937169
YMR233W	-0.300024	6.71586	0.711191	0.937169
YBL036C	-0.0262478	6.66333	0.712468	0.937169
YOL155C	-0.268124	8.25997	0.712613	0.937169
SOL1	-0.507671	3.40127	0.71267	0.937169
SMF3	0.753758	3.99816	0.714224	0.937169
SNA3	-1.99613	5.8461	0.714401	0.937169
YAL064C-A	-0.0138435	5.39917	0.71473	0.937169
PMT3	-0.0820505	6.84063	0.714877	0.937169
FMP24	-1.70309	4.95913	0.715124	0.937169
YLR168C	0.470082	7.00135	0.715266	0.937169
YJL144W	0.196685	8.33609	0.715299	0.937169
MCA1	0.100037	7.7753	0.715368	0.937169
YMR166C	1.21091	3.91812	0.71587	0.937169
SSU1	0.341364	7.10074	0.716014	0.937169
YNL024C	0.47147	5.44922	0.7179	0.939038
YKU80	-0.101591	8.16117	0.718645	0.939094
HXK2	0.676438	6.07037	0.719667	0.939094
CTF3	-0.304914	6.18314	0.719678	0.939094
STE6	1.11543	6.81675	0.719774	0.939094
PTC5	0.353129	3.81747	0.720236	0.939099
YNL095C	0.409982	6.7024	0.722231	0.941102
YMR31	-1.91604	4.93459	0.723416	0.942048
TCM62	-0.720716	4.15235	0.724946	0.942134
PIR1	-0.514775	6.37539	0.725263	0.942134
KAR4	-0.260081	2.02415	0.725505	0.942134
YPT53	-0.797456	6.59846	0.725563	0.942134
MNN5	-1.89883	7.65036	0.725778	0.942134
LIN1	0.165241	5.538	0.726311	0.942228
MSL1	0.767462	6.71702	0.72678	0.942242
COX5B	-0.477768	7.25582	0.727953	0.942301
SPO11	0.462097	4.27258	0.728279	0.942301
YMR074C	-0.10973	7.45376	0.729233	0.942301
YEL020C	-0.967744	2.96932	0.729536	0.942301
CHS5	-1.91736	6.48477	0.730265	0.942301
YNL187W	-1.33568	6.74283	0.730288	0.942301
BCH1	-0.524522	7.96978	0.730653	0.942301
ALF1	0.532862	4.44363	0.731	0.942301
YGL010W	0.685554	9.00427	0.73168	0.942301
YNL045W	0.613173	7.4543	0.732459	0.942301
SOL3	0.0136515	6.57744	0.732557	0.942301
NEM1	-0.241497	3.0234	0.732832	0.942301
HVG1	-0.582928	2.87429	0.733083	0.942301
YPL066W	0.00846162	6.25795	0.734446	0.942301
YML096W	-0.170171	4.37783	0.734589	0.942301
EDE1	-1.67192	4.16425	0.73488	0.942301
PPZ2	-0.345447	6.63121	0.735146	0.942301
BRE5	-1.23155	2.29352	0.735434	0.942301
AAC1	0.759784	5.40575	0.736479	0.942301
FMP25	0.096458	6.77178	0.736651	0.942301
YMR310C	-0.17722	6.56417	0.736991	0.942301
STP2	-0.251389	4.2381	0.737831	0.942301
YLR413W	-0.808045	8.12277	0.73834	0.942301
CDA2	-0.187768	9.98655	0.739141	0.942301
YKR005C	-0.0979646	5.90838	0.739779	0.942301
ROG1	-0.297101	6.4881	0.739792	0.942301
EAF7	-0.128796	5.12992	0.739844	0.942301
AMS1	-0.23315	6.52503	0.740155	0.942301
LSP1	-0.221639	6.85056	0.740673	0.942301
PUT3	-0.0537934	6.09013	0.740694	0.942301
RTG3	1.2418	6.28147	0.741529	0.942301
YMR155W	-0.0902577	7.08542	0.741669	0.942301
YJL068C	-0.0321694	7.87895	0.742012	0.942301
PRY3	-1.48976	6.64746	0.742853	0.942301
YIL108W	-0.47187	7.95144	0.743357	0.942301
MIS1	0.820065	5.90316	0.743683	0.942301
INM1	-1.8362	4.69846	0.743825	0.942301
YDL206W	-1.47476	7.83674	0.746332	0.943954
HSD1	0.0493629	5.86618	0.746742	0.943954
YAP1801	0.430723	3.19396	0.746807	0.943954
CMK1	0.272261	6.57245	0.746971	0.943954
FMP30	-0.173303	3.99712	0.748381	0.944302
QDR3	0.330157	5.11795	0.748477	0.944302
TPK3	-1.45076	5.33498	0.748794	0.944302
GPB1	0.97725	3.37492	0.749474	0.944302
YER093C-A	-0.0477644	5.23868	0.749548	0.944302
YKR106W	-0.347293	7.81114	0.750342	0.944465
BOI1	0.424598	4.58668	0.750599	0.944465
YLR294C	-0.287794	7.41108	0.751614	0.945057
RGT1	0.267876	5.20231	0.751991	0.945057
CAR1	0.506662	3.94539	0.752512	0.945133
CNA1	-0.117201	6.39632	0.753036	0.945212
ISN1	0.783197	4.39978	0.754074	0.945447
GPI17	-1.6756	4.16884	0.754145	0.945447
SEF1	1.04156	5.29276	0.756987	0.948431
YIL077C	-1.35832	3.87754	0.758529	0.949292
ECM13	-2.18933	5.70761	0.758601	0.949292
YLR104W	0.0236669	6.29452	0.759634	0.950006
ECM19	-1.84089	7.68431	0.760117	0.950031
NPC2	-0.600993	7.96943	0.761154	0.950329
GRX2	-0.14605	5.90963	0.761674	0.950329
ADH2	0.333352	4.87028	0.761746	0.950329
RAD28	-0.554579	4.11632	0.762338	0.95049
VPS60	0.549045	6.75109	0.763091	0.95085
SPA2	-1.67685	3.40646	0.76365	0.950969
STE23	-0.316523	8.42473	0.764678	0.951166
AAT1	0.86345	5.69374	0.764884	0.951166
GNP1	0.385332	6.59973	0.765199	0.951166
YIR036C	0.456624	6.93923	0.76589	0.951448
APL2	0.560031	6.69133	0.766644	0.951807
YLR253W	-0.573171	3.91874	0.768133	0.95308
ZAP1	1.06147	6.1813	0.769145	0.953354
YBL060W	0.609861	5.46967	0.769779	0.953354
GTO3	0.169829	6.71733	0.77027	0.953354
GIM5	-1.79183	4.88602	0.770762	0.953354
OPY2	-2.00138	4.21679	0.770765	0.953354
ECM14	0.212881	4.98844	0.771143	0.953354
YMR018W	0.651047	4.67211	0.772201	0.953943
YND1	0.411142	4.14719	0.772823	0.953943
SHS1	-2.12709	2.96761	0.773015	0.953943
SIF2	-1.74034	3.32323	0.774743	0.955501
RCR1	0.217607	5.03377	0.775299	0.955564
ATG26	0.607418	6.67576	0.775726	0.955564
TIS11	1.13215	5.72197	0.776307	0.955577
RNH70	0.118134	6.87761	0.77682	0.955577
NIT2	-1.44304	7.31762	0.777267	0.955577
PPQ1	0.0916879	6.59781	0.7776	0.955577
SAM2	0.291536	4.34497	0.778206	0.955749
YOL019W	-0.246931	6.82112	0.779304	0.955945
CIT1	0.355058	7.65367	0.78035	0.955945
KRE1	0.682716	6.86676	0.781189	0.955945
MDJ2	-1.60516	4.80182	0.781221	0.955945
SPS1	-0.0957513	10.0172	0.781556	0.955945
SRL2	-0.674354	5.32733	0.78163	0.955945
NNT1	-0.282529	7.17999	0.782566	0.955945
MYO3	-0.88143	3.58949	0.783438	0.955945
PRM10	-1.54257	3.61063	0.783948	0.955945
FMP13	0.756644	5.49123	0.783973	0.955945
ALG8	0.257255	3.92605	0.784558	0.955945
ATP20	0.705047	5.30244	0.784822	0.955945
SED1	-1.64207	6.91488	0.784937	0.955945
ESS1	-1.43209	6.1239	0.785245	0.955945
ODC2	-1.31917	2.61634	0.785425	0.955945
YIL057C	-0.68365	6.52976	0.786197	0.955945
DSS4	-0.158657	4.612	0.786909	0.955945
FIT3	-0.245974	6.85915	0.787234	0.955945
YBR108W	-2.00112	3.74391	0.788364	0.955945
AUS1	-0.311547	6.67945	0.788969	0.955945
GRH1	1.16514	2.65935	0.789076	0.955945
FKS3	-0.141143	6.7791	0.789274	0.955945
COT1	0.448649	7.97947	0.789288	0.955945
YNL146W	1.04808	5.50529	0.789594	0.955945
RAD33	0.971925	6.42089	0.790018	0.955945
TMT1	0.326503	6.25813	0.79107	0.956201
HSP104	-0.0319703	3.94005	0.791353	0.956201
RPL17B	-0.0229368	8.93384	0.791629	0.956201
YMD8	-1.58235	6.5697	0.792725	0.956963
YLR057W	0.0788884	6.80134	0.795382	0.957035
YOR304C-A	-1.83841	5.88846	0.795421	0.957035
CLB3	-0.303374	8.24103	0.795622	0.957035
YOP1	-0.590647	6.98313	0.796266	0.957035
MAL32	-1.84386	7.08852	0.796437	0.957035
YOR097C	0.590586	5.77202	0.796773	0.957035
TEX1	-0.0258542	6.81732	0.79688	0.957035
YIL096C	0.76764	7.07681	0.796959	0.957035
CTS1	-0.361268	6.11769	0.796985	0.957035
YLL054C	-0.256435	4.76088	0.797494	0.95706
ERD1	0.248722	7.8726	0.797939	0.95706
YHR126C	-0.246519	6.58359	0.799207	0.958021
RGT2	-1.94306	6.52233	0.800841	0.958241
CPR8	0.334578	5.18674	0.801057	0.958241
EMP24	-2.03035	5.07599	0.801601	0.958241
DAT1	-0.133184	5.47179	0.802909	0.958241
SNL1	0.910139	6.88003	0.803005	0.958241
YJL084C	-0.0432823	7.6438	0.803538	0.958241
RAD5	-0.0176679	5.53653	0.804136	0.958241
PDB1	-1.39117	2.50737	0.804509	0.958241
FPR4	-0.149536	7.30876	0.804521	0.958241
YMR259C	0.510528	5.93472	0.805137	0.958241
SNU66	-0.349068	5.2748	0.805197	0.958241
HKR1	-1.56591	5.13188	0.805412	0.958241
GYP6	0.434347	4.43462	0.805465	0.958241
PDR3	0.830436	4.88071	0.806749	0.959023
AQR1	0.302415	4.69541	0.807057	0.959023
CST6	0.23556	3.71256	0.808711	0.960432
SHG1	0.237317	7.92598	0.809375	0.960664
YJL147C	-0.182502	8.71704	0.810918	0.961714
YIL055C	0.0449869	7.5754	0.811887	0.961714
YKR023W	-0.144361	4.63178	0.81189	0.961714
PFA5	1.07946	4.77946	0.812567	0.961714
PRB1	-0.727362	1.72507	0.812604	0.961714
YMR226C	-0.333131	5.78177	0.814384	0.962814
YNL195C	0.138896	5.89331	0.814873	0.962814
FSH1	0.0434387	6.40274	0.814942	0.962814
FMP35	0.61188	4.70619	0.816152	0.962881
YNL155W	0.0852827	7.58209	0.816402	0.962881
GPX2	0.774092	6.04512	0.816407	0.962881
YOR192C	0.0835661	6.72879	0.817257	0.962956
LCB4	-0.125034	4.68729	0.817471	0.962956
STI1	0.60349	7.05948	0.817879	0.962956
TGL4	0.110373	5.35652	0.819259	0.963647
DGA1	0.16322	7.15249	0.819406	0.963647
MDG1	-0.00204379	5.29324	0.820052	0.963655
MDV1	-0.197389	8.33033	0.820858	0.963655
MET8	0.488943	3.86463	0.821296	0.963655
PDR1	-2.11703	4.55121	0.82194	0.963655
KGD1	0.556264	6.59205	0.822093	0.963655
FSH2	0.753207	4.65364	0.822231	0.963655
HSM3	-1.87754	7.58149	0.825554	0.965152
BCS1	0.344006	6.3335	0.825761	0.965152
GIT1	0.814037	7.6567	0.826027	0.965152
YHR113W	0.242802	6.60283	0.826486	0.965152
MSN1	0.837189	4.33052	0.826559	0.965152
ICS3	-0.0733925	7.97579	0.827058	0.965152
MNT4	-0.266185	4.79899	0.827159	0.965152
HYR1	0.775316	5.36977	0.827406	0.965152
YNR064C	-1.18968	1.88342	0.82841	0.965152
RMD1	0.714083	6.03227	0.828477	0.965152
YLL058W	0.113333	3.91335	0.828816	0.965152
YUR1	0.400603	5.27162	0.829516	0.965152
ENO1	0.41835	4.64946	0.830279	0.965152
SCP1	-1.53374	5.21534	0.830834	0.965152
LYS20	0.137439	4.71703	0.83101	0.965152
APS1	-0.0928412	7.4016	0.831038	0.965152
SRT1	0.540754	6.99328	0.832204	0.965586
YNL300W	-0.455934	4.24337	0.83342	0.965586
SMM1	-1.90581	5.75526	0.834107	0.965586
BUD6	0.114166	6.79903	0.834618	0.965586
QDR2	0.135595	7.65823	0.83462	0.965586
YOR225W	0.2265	4.58847	0.834688	0.965586
KNH1	1.05505	8.20193	0.834707	0.965586
SPO75	-0.411671	8.09083	0.835653	0.965836
NCS6	0.0851502	4.95472	0.836043	0.965836
YBR030W	0.943025	4.32232	0.83729	0.965836
YKL137W	-1.57142	5.78843	0.837656	0.965836
SAM4	-2.15648	5.02234	0.837962	0.965836
YBT1	-0.0607757	5.07702	0.83806	0.965836
YLR312C	-0.0364393	2.89348	0.838486	0.965836
YIA6	0.295956	5.4785	0.838706	0.965836
PHO5	-0.178856	9.42812	0.840021	0.965836
BAG7	-1.71638	5.8155	0.840253	0.965836
DUR1,2	-0.23843	4.0887	0.840783	0.965836
DAP2	0.385871	4.22582	0.840978	0.965836
MBF1	-0.589022	3.36012	0.841045	0.965836
FSH3	-0.252019	4.23168	0.843346	0.967937
GDE1	-0.46013	4.44155	0.843953	0.968091
COS1	0.512433	6.74264	0.845011	0.968763
PEX17	0.501895	7.56896	0.845573	0.968866
GRS1	-1.78667	6.27619	0.846931	0.969538
NSG2	-0.130553	7.92362	0.847563	0.969538
YCL001W-A	-1.46055	7.74641	0.847578	0.969538
YKL133C	0.645973	4.66947	0.849161	0.970279
YBL086C	0.162186	6.07327	0.85047	0.970279
PRK1	0.0344329	6.44183	0.850685	0.970279
NCL1	-0.000480158	3.83972	0.85091	0.970279
SKN7	-0.036692	4.98952	0.851191	0.970279
ATG23	0.712738	6.00203	0.851659	0.970279
YDR061W	-0.381973	5.66479	0.851765	0.970279
YDR540C	-0.565351	6.47511	0.852534	0.970279
YOR342C	-0.332793	7.54155	0.852806	0.970279
GIS2	-0.0210045	5.16623	0.853404	0.970279
MSB2	-0.866333	4.24706	0.853429	0.970279
LAS21	0.146807	3.39261	0.854262	0.970593
MDY2	0.277135	6.26916	0.854652	0.970593
YOR338W	-0.911567	6.79801	0.855769	0.970964
SIP2	0.144954	7.70567	0.856227	0.970964
YBR246W	0.164922	5.6063	0.856399	0.970964
RIM4	0.0390564	5.01873	0.857342	0.971192
BUD7	0.379311	5.99028	0.858143	0.971192
FAU1	-0.179651	4.69465	0.858459	0.971192
YLR356W	-0.0500128	8.91805	0.858641	0.971192
SPO16	0.405599	4.27313	0.858967	0.971192
CCH1	-1.27281	5.65035	0.860504	0.972127
PMU1	-1.54355	6.73218	0.860743	0.972127
VBA1	-0.332994	9.10035	0.862137	0.972232
HST4	-0.399601	3.91758	0.862224	0.972232
TRM82	-1.63507	2.93572	0.862258	0.972232
GIP1	-0.408339	3.99526	0.863887	0.973444
YNL122C	0.584186	8.30892	0.86456	0.973444
JNM1	0.0774873	3.27727	0.864775	0.973444
YMR196W	-1.78526	7.18554	0.865568	0.973444
ATX2	-1.58997	5.60511	0.865726	0.973444
YOR059C	-0.322827	4.16721	0.86666	0.973444
NTG1	-0.00879376	5.99369	0.867351	0.973444
TRM10	-0.426647	6.44814	0.867572	0.973444
RPI1	0.0614253	6.50234	0.868484	0.973444
YLR287C	1.18936	4.7433	0.868601	0.973444
RCS1	-0.0886591	5.97056	0.86966	0.973444
ECM5	0.0836391	8.09461	0.869846	0.973444
YNL234W	-0.110683	6.58108	0.87114	0.973444
FIG1	0.632631	5.3082	0.871951	0.973444
YDR020C	0.0770839	3.69529	0.872072	0.973444
OYE2	0.370344	6.94962	0.872179	0.973444
YBR071W	-0.186815	8.22117	0.872307	0.973444
DAN1	0.924913	5.33787	0.873677	0.973444
CAF4	-0.331704	5.55073	0.874549	0.973444
YML082W	0.415245	5.57642	0.875459	0.973444
ATR1	-1.64556	5.28677	0.87589	0.973444
ATP10	-0.621288	2.11671	0.875994	0.973444
EGT2	0.0892861	5.99076	0.876389	0.973444
UIP3	0.442372	6.85716	0.876469	0.973444
SPS2	0.0786348	6.64608	0.876492	0.973444
YBR242W	-0.0113303	5.66574	0.876643	0.973444
GCN20	0.0982615	5.81866	0.877852	0.973444
COG8	-0.402689	7.94983	0.878298	0.973444
YKL105C	0.466044	4.64913	0.879169	0.973444
VPS33	-1.7835	3.90001	0.879535	0.973444
YLR224W	-0.00653306	8.08506	0.879571	0.973444
PDR17	0.46741	5.60952	0.879715	0.973444
SLG1	-1.79342	6.3277	0.880022	0.973444
FRE3	-1.70821	3.98404	0.88031	0.973444
PHO91	0.367477	6.73826	0.880336	0.973444
RBD2	-0.348602	7.53663	0.881878	0.973444
YLR112W	-1.92896	5.18127	0.8823	0.973444
YLR149C	-0.951923	6.61154	0.88285	0.973444
YBR285W	-0.114287	9.06861	0.882887	0.973444
YKR074W	-0.139423	6.63237	0.883007	0.973444
RAD2	0.509634	2.20986	0.88362	0.973444
RPL23B	-0.127234	4.08439	0.883622	0.973444
ATG12	-0.238985	5.66415	0.884344	0.973444
YER064C	-0.104414	6.75158	0.884661	0.973444
DID2	-0.720132	5.51522	0.885555	0.973444
PFK26	0.386956	6.46157	0.885886	0.973444
PCL7	-0.249818	8.24292	0.886569	0.973444
SGN1	0.466804	5.48636	0.887117	0.973444
ARO3	-0.240812	6.05168	0.887409	0.973444
IOC3	0.787902	6.10596	0.887629	0.973444
CST9	-0.320038	4.01357	0.887697	0.973444
YPT10	-1.76097	4.56377	0.88885	0.973444
MRP8	0.49862	7.10697	0.889036	0.973444
SYS1	-0.323934	6.87146	0.889888	0.973444
YDR444W	-0.432667	8.72696	0.890091	0.973444
RPL36A	-0.358679	8.29535	0.89083	0.973444
MEI4	-0.148589	4.74942	0.89131	0.973444
SFB2	-0.0373734	7.65034	0.892766	0.973444
PRM9	1.32109	4.33502	0.892827	0.973444
PPT1	-0.155043	3.63138	0.893701	0.973444
CYK3	-1.2353	6.69368	0.893938	0.973444
UBX7	-0.178289	7.96206	0.894136	0.973444
ECM32	-0.127142	7.66565	0.894372	0.973444
HAP4	-1.67023	5.40551	0.894476	0.973444
ALD6	-1.46696	4.01567	0.894613	0.973444
GCS1	0.112117	6.6467	0.894685	0.973444
NUP2	0.224597	7.00177	0.895507	0.973444
PML39	-0.0301728	8.35925	0.895607	0.973444
YOR129C	0.369097	7.1416	0.896299	0.97368
REX3	-1.79306	5.92765	0.897054	0.973985
FMP45	-0.164676	3.95408	0.897962	0.974455
YEN1	0.18212	5.61669	0.899118	0.975193
IES2	0.373479	4.02171	0.901065	0.976481
YER079W	-0.0665026	6.08432	0.901257	0.976481
KAR3	0.362759	6.01958	0.902582	0.9774
YGL235W	0.43687	3.7979	0.903415	0.977786
YGR235C	0.281782	7.08877	0.904215	0.978136
ECM17	0.181388	5.45542	0.905096	0.978572
YHR003C	0.0342007	6.37088	0.906061	0.978833
GMH1	-0.0844865	5.75167	0.90726	0.978833
YMR118C	-0.228466	5.833	0.907885	0.978833
YJL123C	0.0298302	9.578	0.908432	0.978833
YMR147W	-0.274405	4.52981	0.908525	0.978833
YNL034W	-0.401738	7.41239	0.908591	0.978833
SFT2	0.216484	4.6743	0.908977	0.978833
FMP32	-0.249308	3.9321	0.910048	0.978833
FMP23	-1.20171	1.84657	0.910282	0.978833
RPS26B	-1.77043	6.43775	0.910711	0.978833
ESC1	0.16656	5.11631	0.911208	0.978833
ZRG17	-0.0118595	6.62648	0.911455	0.978833
HIR2	-0.126184	3.64357	0.911869	0.978833
CHS6	-0.408374	7.49481	0.912412	0.978833
YGL231C	-1.64359	5.26736	0.913444	0.978833
YIL087C	-0.176246	7.21763	0.91545	0.978833
SNC2	-0.168142	7.12984	0.915567	0.978833
YLR345W	0.0032485	5.03274	0.915574	0.978833
EPS1	-0.110879	7.13182	0.915688	0.978833
SHE2	-0.0175935	4.83746	0.9157	0.978833
LCB5	-0.498884	8.40372	0.915741	0.978833
DRS2	0.899561	6.92291	0.916552	0.978833
YLR031W	-1.71637	5.66598	0.916656	0.978833
STP3	-0.183509	4.97348	0.916791	0.978833
YER185W	0.151204	7.50831	0.918035	0.979651
WHI4	-0.114161	8.25424	0.918805	0.979709
SYC1	1.07425	4.67792	0.919045	0.979709
YKL206C	-0.0453367	5.97213	0.920423	0.980033
YMR084W	0.031797	7.44532	0.920593	0.980033
NRG2	-0.56279	8.05079	0.921002	0.980033
SNZ1	-1.5633	6.70743	0.921452	0.980033
ASI3	0.545996	5.99361	0.921738	0.980033
BTS1	-1.93434	3.97581	0.922886	0.980745
VPS71	-1.89241	4.37899	0.924043	0.98111
GCN3	0.197368	5.21765	0.924186	0.98111
HCR1	-0.183814	4.21254	0.925374	0.981311
PCD1	-0.763055	6.70477	0.92576	0.981311
SRL1	-0.293856	7.89153	0.92581	0.981311
YLR437C	0.0431761	6.94236	0.92877	0.983229
URE2	-0.115921	3.62557	0.929078	0.983229
IKS1	1.11709	6.15006	0.929127	0.983229
BRE2	0.676556	3.64894	0.929551	0.983229
RDH54	-0.148186	8.2221	0.930016	0.983229
YOR152C	-1.76099	4.9502	0.931128	0.983432
FLO10	-0.0747795	7.03748	0.931167	0.983432
FRE8	0.258056	3.75937	0.932973	0.983771
YNR021W	-1.72616	5.22189	0.933183	0.983771
YOR285W	-0.0742453	6.93647	0.933196	0.983771
ACF2	-0.313423	7.75242	0.933708	0.983771
RTG1	0.598097	5.0937	0.933887	0.983771
YFR007W	0.130755	7.48245	0.93532	0.984584
GUT1	0.0415554	5.52719	0.936355	0.984584
SOP4	0.482464	7.28975	0.936766	0.984584
YGR067C	-0.485859	7.05443	0.937031	0.984584
THI12	0.136219	7.12389	0.937059	0.984584
SBA1	0.485685	5.18562	0.93905	0.986171
YMR171C	0.889879	6.00504	0.939863	0.98652
YDR089W	0.818488	6.93097	0.941484	0.987715
PDR11	-1.64477	6.56768	0.943695	0.989413
SUT1	-1.75032	7.13796	0.944067	0.989413
DAL7	0.343304	4.03668	0.945134	0.990026
YME2	0.955374	6.28057	0.949131	0.991477
TOS4	-0.412427	8.07066	0.949412	0.991477
YIL152W	-0.152182	7.393	0.950189	0.991477
YHR078W	0.191657	7.83409	0.950533	0.991477
SWI3	0.520447	3.16758	0.950888	0.991477
RCY1	-0.155	5.24728	0.950913	0.991477
APM2	0.0511909	6.17944	0.950923	0.991477
UTP30	0.399407	6.6806	0.952617	0.991477
RFM1	0.92841	7.52291	0.952906	0.991477
MNN11	0.935629	7.8515	0.954048	0.991477
YJL038C	0.295679	5.78414	0.954291	0.991477
YGL176C	-1.70791	6.82646	0.954996	0.991477
GPD1	-0.526698	7.39365	0.955097	0.991477
CAP2	0.0462424	6.49073	0.955754	0.991477
YFR011C	0.396208	6.53224	0.95585	0.991477
HAP3	0.804699	6.91189	0.955853	0.991477
CRC1	-1.63524	6.09528	0.956037	0.991477
GIC1	-0.562728	3.22003	0.95606	0.991477
GIM3	-1.59619	7.49558	0.956271	0.991477
CUE2	-0.169992	4.3861	0.956448	0.991477
YLR193C	0.222956	5.23661	0.957412	0.991477
HRT3	-0.21384	8.04159	0.957843	0.991477
RTT106	-0.0552536	5.94354	0.958429	0.991477
GPB2	1.37335	4.61807	0.95907	0.991477
GAL83	0.625562	4.83869	0.959146	0.991477
PEX14	-0.23553	7.33301	0.959303	0.991477
KAP114	-0.501628	5.02931	0.959572	0.991477
VMR1	-1.67711	6.22187	0.962524	0.993956
PIN3	0.11625	4.96081	0.96294	0.993956
CHS7	0.12206	6.79769	0.964123	0.99408
AVT5	0.757809	7.49144	0.964641	0.99408
CPR6	0.602411	7.96	0.965425	0.99408
YMR253C	-0.379335	6.19497	0.965872	0.99408
DOT1	-0.206009	5.14486	0.966023	0.99408
VHS2	-0.221699	5.8821	0.96612	0.99408
MIG3	0.15092	6.82256	0.966696	0.99408
YNL211C	-1.85181	7.01472	0.966957	0.99408
YIL171W	-0.110187	8.43252	0.967423	0.99408
NRK1	0.270438	6.90323	0.969108	0.995313
YPT52	0.262537	5.34931	0.970149	0.995396
NFT1	0.0511586	5.93585	0.970159	0.995396
[truncated: 55 more rows]

## Sheet: Overlap
ORF name	Gene name
YDL019C	OSH2
YKL212W	SAC1
YML121W	GTR1
YKR007W	MEH1
YMR015C	ERG5
YER043C	SAH1
YBR077C	SLM4
YIL130W	ASG1
YKL048C	ELM1
YDR518W	EUG1
YIL118W	RHO3
YNL098C	RAS2
YNL111C	CYB5
YPL042C	SSN3
YGR182C	N/A
YGR190C	N/A
YOL018C	TLG2
YDR069C	DOA4
YGR065C	VHT1
YML066C	SMA2
YBR238C	N/A
YHR159W	TDA11
YIL105C	SLM1
YDR507C	GIN4
YLR023C	IZH3
YLL045C	RPL8B
YLR181C	VTA1
YKR057W	RPS21A
YJL073W	JEM1
YBR288C	APM3
YKL151C	N/A
YGL255W	ZRT1
