# Supplementary material for: A common mechanism involving the TORC1 pathway can lead to amphotericin B-persistence in biofilm and planktonic Saccharomyces cerevisiae populations
Source: Sci Rep. 2016 Feb 23;6:21874. doi: 10.1038/srep21874 (PMC4763212; doi:10.1038/srep21874)
Supplement: Supplementary Table S2 [file srep21874-s3.xls]

## Sheet: Lipid metabolism
GOID	GO_term	Cluster frequency	Background frequency	P-value	FDR	Expected FP	Gene(s) annotated to the term
6629	lipid metabolic process	10 out of 10 genes, 100.0%	276 out of 7166 background genes, 3.9%	4.05e-13	0	0	URA7/YBL039C:NCP1/YHR042W:INP51/YIL002C:TGL1/YKL140W:SAC1/YKL212W:CKI1/YLR133W:ECM22/YLR228C:ERG5/YMR015C:CYB5/YNL111C:TLG2/YOL018C
44255	cellular lipid metabolic process	9 out of 10 genes, 90.0%	263 out of 7166 background genes, 3.7%	6.77e-11	0	0	URA7/YBL039C:NCP1/YHR042W:INP51/YIL002C:TGL1/YKL140W:SAC1/YKL212W:CKI1/YLR133W:ECM22/YLR228C:ERG5/YMR015C:TLG2/YOL018C
16125	sterol metabolic process	5 out of 10 genes, 50.0%	48 out of 7166 background genes, 0.7%	1.76e-07	0	0	NCP1/YHR042W:TGL1/YKL140W:ECM22/YLR228C:ERG5/YMR015C:CYB5/YNL111C
8202	steroid metabolic process	5 out of 10 genes, 50.0%	48 out of 7166 background genes, 0.7%	1.76e-07	0	0	NCP1/YHR042W:TGL1/YKL140W:ECM22/YLR228C:ERG5/YMR015C:CYB5/YNL111C
6066	alcohol metabolic process	6 out of 10 genes, 60.0%	116 out of 7166 background genes, 1.6%	2.08e-07	0	0	NCP1/YHR042W:TGL1/YKL140W:CKI1/YLR133W:ECM22/YLR228C:ERG5/YMR015C:CYB5/YNL111C
1901615	organic hydroxy compound metabolic process	6 out of 10 genes, 60.0%	135 out of 7166 background genes, 1.9%	5.22e-07	0	0	NCP1/YHR042W:TGL1/YKL140W:CKI1/YLR133W:ECM22/YLR228C:ERG5/YMR015C:CYB5/YNL111C
46165	alcohol biosynthetic process	5 out of 10 genes, 50.0%	76 out of 7166 background genes, 1.1%	1.87e-06	0	0	NCP1/YHR042W:CKI1/YLR133W:ECM22/YLR228C:ERG5/YMR015C:CYB5/YNL111C
8610	lipid biosynthetic process	6 out of 10 genes, 60.0%	175 out of 7166 background genes, 2.4%	2.49e-06	0	0	URA7/YBL039C:NCP1/YHR042W:CKI1/YLR133W:ECM22/YLR228C:ERG5/YMR015C:CYB5/YNL111C
1901617	organic hydroxy compound biosynthetic process	5 out of 10 genes, 50.0%	84 out of 7166 background genes, 1.2%	3.12e-06	0	0	NCP1/YHR042W:CKI1/YLR133W:ECM22/YLR228C:ERG5/YMR015C:CYB5/YNL111C
16126	sterol biosynthetic process	4 out of 10 genes, 40.0%	36 out of 7166 background genes, 0.5%	7.28e-06	0	0	NCP1/YHR042W:ECM22/YLR228C:ERG5/YMR015C:CYB5/YNL111C
6694	steroid biosynthetic process	4 out of 10 genes, 40.0%	36 out of 7166 background genes, 0.5%	7.28e-06	0	0	NCP1/YHR042W:ECM22/YLR228C:ERG5/YMR015C:CYB5/YNL111C
6644	phospholipid metabolic process	5 out of 10 genes, 50.0%	132 out of 7166 background genes, 1.8%	3.04e-05	0	0	URA7/YBL039C:INP51/YIL002C:SAC1/YKL212W:CKI1/YLR133W:TLG2/YOL018C
44710	single-organism metabolic process	10 out of 10 genes, 100.0%	1828 out of 7166 background genes, 25.5%	7.58e-05	0	0	URA7/YBL039C:NCP1/YHR042W:INP51/YIL002C:TGL1/YKL140W:SAC1/YKL212W:CKI1/YLR133W:ECM22/YLR228C:ERG5/YMR015C:CYB5/YNL111C:TLG2/YOL018C
44281	small molecule metabolic process	7 out of 10 genes, 70.0%	688 out of 7166 background genes, 9.6%	0.00045	0	0	URA7/YBL039C:NCP1/YHR042W:TGL1/YKL140W:CKI1/YLR133W:ECM22/YLR228C:ERG5/YMR015C:CYB5/YNL111C
16129	phytosteroid biosynthetic process	3 out of 10 genes, 30.0%	30 out of 7166 background genes, 0.4%	0.00051	0	0	NCP1/YHR042W:ECM22/YLR228C:ERG5/YMR015C
44108	cellular alcohol biosynthetic process	3 out of 10 genes, 30.0%	30 out of 7166 background genes, 0.4%	0.00051	0	0	NCP1/YHR042W:ECM22/YLR228C:ERG5/YMR015C
6696	ergosterol biosynthetic process	3 out of 10 genes, 30.0%	30 out of 7166 background genes, 0.4%	0.00051	0	0	NCP1/YHR042W:ECM22/YLR228C:ERG5/YMR015C
97384	cellular lipid biosynthetic process	3 out of 10 genes, 30.0%	30 out of 7166 background genes, 0.4%	0.00051	0	0	NCP1/YHR042W:ECM22/YLR228C:ERG5/YMR015C
16128	phytosteroid metabolic process	3 out of 10 genes, 30.0%	32 out of 7166 background genes, 0.4%	0.00063	0	0	NCP1/YHR042W:ECM22/YLR228C:ERG5/YMR015C
8204	ergosterol metabolic process	3 out of 10 genes, 30.0%	32 out of 7166 background genes, 0.4%	0.00063	0	0	NCP1/YHR042W:ECM22/YLR228C:ERG5/YMR015C
44107	cellular alcohol metabolic process	3 out of 10 genes, 30.0%	35 out of 7166 background genes, 0.5%	0.00083	0	0.04	NCP1/YHR042W:ECM22/YLR228C:ERG5/YMR015C
44283	small molecule biosynthetic process	5 out of 10 genes, 50.0%	272 out of 7166 background genes, 3.8%	0.00108	0	0.04	NCP1/YHR042W:CKI1/YLR133W:ECM22/YLR228C:ERG5/YMR015C:CYB5/YNL111C
19637	organophosphate metabolic process	5 out of 10 genes, 50.0%	312 out of 7166 background genes, 4.4%	0.00211	0	0.04	URA7/YBL039C:INP51/YIL002C:SAC1/YKL212W:CKI1/YLR133W:TLG2/YOL018C
GOID	Gene ontology identification number
GO_term	Gene ontology, biological process

## Sheet: Translation
GOID	GO_term	Cluster frequency	Background frequency	P-value	FDR	Expected FP	Gene(s) annotated to the term
2181	cytoplasmic translation	10 out of 10 genes, 100.0%	171 out of 7166 background genes, 2.4%	2.67e-15	0	0	RPP1B/YDL130W:RPS17B/YDR447C:RPL24A/YGL031C:SSZ1/YHR064C:RPS21A/YKR057W:RPL40B/YKR094C:RPL8B/YLL045C:RPS22B/YLR367W:RPL6B/YLR448W:RPL42A/YNL162W
6412	translation	10 out of 10 genes, 100.0%	705 out of 7166 background genes, 9.8%	4.66e-09	0	0	RPP1B/YDL130W:RPS17B/YDR447C:RPL24A/YGL031C:SSZ1/YHR064C:RPS21A/YKR057W:RPL40B/YKR094C:RPL8B/YLL045C:RPS22B/YLR367W:RPL6B/YLR448W:RPL42A/YNL162W
44267	cellular protein metabolic process	10 out of 10 genes, 100.0%	1591 out of 7166 background genes, 22.2%	1.65e-05	0	0	RPP1B/YDL130W:RPS17B/YDR447C:RPL24A/YGL031C:SSZ1/YHR064C:RPS21A/YKR057W:RPL40B/YKR094C:RPL8B/YLL045C:RPS22B/YLR367W:RPL6B/YLR448W:RPL42A/YNL162W
34645	cellular macromolecule biosynthetic process	10 out of 10 genes, 100.0%	1629 out of 7166 background genes, 22.7%	2.09e-05	0	0	RPP1B/YDL130W:RPS17B/YDR447C:RPL24A/YGL031C:SSZ1/YHR064C:RPS21A/YKR057W:RPL40B/YKR094C:RPL8B/YLL045C:RPS22B/YLR367W:RPL6B/YLR448W:RPL42A/YNL162W
19538	protein metabolic process	10 out of 10 genes, 100.0%	1630 out of 7166 background genes, 22.7%	2.11e-05	0	0	RPP1B/YDL130W:RPS17B/YDR447C:RPL24A/YGL031C:SSZ1/YHR064C:RPS21A/YKR057W:RPL40B/YKR094C:RPL8B/YLL045C:RPS22B/YLR367W:RPL6B/YLR448W:RPL42A/YNL162W
9059	macromolecule biosynthetic process	10 out of 10 genes, 100.0%	1636 out of 7166 background genes, 22.8%	2.19e-05	0	0	RPP1B/YDL130W:RPS17B/YDR447C:RPL24A/YGL031C:SSZ1/YHR064C:RPS21A/YKR057W:RPL40B/YKR094C:RPL8B/YLL045C:RPS22B/YLR367W:RPL6B/YLR448W:RPL42A/YNL162W
10467	gene expression	10 out of 10 genes, 100.0%	1675 out of 7166 background genes, 23.4%	2.77e-05	0	0	RPP1B/YDL130W:RPS17B/YDR447C:RPL24A/YGL031C:SSZ1/YHR064C:RPS21A/YKR057W:RPL40B/YKR094C:RPL8B/YLL045C:RPS22B/YLR367W:RPL6B/YLR448W:RPL42A/YNL162W
44249	cellular biosynthetic process	10 out of 10 genes, 100.0%	2062 out of 7166 background genes, 28.8%	0.00022	0	0	RPP1B/YDL130W:RPS17B/YDR447C:RPL24A/YGL031C:SSZ1/YHR064C:RPS21A/YKR057W:RPL40B/YKR094C:RPL8B/YLL045C:RPS22B/YLR367W:RPL6B/YLR448W:RPL42A/YNL162W
1901576	organic substance biosynthetic process	10 out of 10 genes, 100.0%	2102 out of 7166 background genes, 29.3%	0.00027	0	0	RPP1B/YDL130W:RPS17B/YDR447C:RPL24A/YGL031C:SSZ1/YHR064C:RPS21A/YKR057W:RPL40B/YKR094C:RPL8B/YLL045C:RPS22B/YLR367W:RPL6B/YLR448W:RPL42A/YNL162W
9058	biosynthetic process	10 out of 10 genes, 100.0%	2132 out of 7166 background genes, 29.8%	0.00031	0	0	RPP1B/YDL130W:RPS17B/YDR447C:RPL24A/YGL031C:SSZ1/YHR064C:RPS21A/YKR057W:RPL40B/YKR094C:RPL8B/YLL045C:RPS22B/YLR367W:RPL6B/YLR448W:RPL42A/YNL162W
42254	ribosome biogenesis	6 out of 10 genes, 60.0%	413 out of 7166 background genes, 5.8%	0.00035	0	0	RPS17B/YDR447C:SSZ1/YHR064C:RPS21A/YKR057W:RPL40B/YKR094C:RPL8B/YLL045C:RPL6B/YLR448W
22613	ribonucleoprotein complex biogenesis	6 out of 10 genes, 60.0%	495 out of 7166 background genes, 6.9%	0.00101	0	0.02	RPS17B/YDR447C:SSZ1/YHR064C:RPS21A/YKR057W:RPL40B/YKR094C:RPL8B/YLL045C:RPL6B/YLR448W
42255	ribosome assembly	3 out of 10 genes, 30.0%	58 out of 7166 background genes, 0.8%	0.00337	0	0.02	RPS17B/YDR447C:RPL40B/YKR094C:RPL6B/YLR448W
44260	cellular macromolecule metabolic process	10 out of 10 genes, 100.0%	2869 out of 7166 background genes, 40.0%	0.0061	0.01	0.08	RPP1B/YDL130W:RPS17B/YDR447C:RPL24A/YGL031C:SSZ1/YHR064C:RPS21A/YKR057W:RPL40B/YKR094C:RPL8B/YLL045C:RPS22B/YLR367W:RPL6B/YLR448W:RPL42A/YNL162W
43170	macromolecule metabolic process	10 out of 10 genes, 100.0%	2950 out of 7166 background genes, 41.2%	0.00806	0.01	0.12	RPP1B/YDL130W:RPS17B/YDR447C:RPL24A/YGL031C:SSZ1/YHR064C:RPS21A/YKR057W:RPL40B/YKR094C:RPL8B/YLL045C:RPS22B/YLR367W:RPL6B/YLR448W:RPL42A/YNL162W
GOID	Gene ontology identification number
GO_term	Gene ontology, biological process

## Sheet: Protein metabolism
GOID	GO_term	Cluster frequency	Background frequency	P-value	FDR	Expected FP	Gene(s) annotated to the term
44267	cellular protein metabolic process	10 out of 10 genes, 100.0%	1591 out of 7166 background genes, 22.2%	1.51e-05	0	0	UBC4/YBR082C:DOA4/YDR069C:STE14/YDR410C:EUG1/YDR518W:PTC7/YHR076W:RPN10/YHR200W:JEM1/YJL073W:MNN4/YKL201C:HRT3/YLR097C:GLR1/YPL091W
19538	protein metabolic process	10 out of 10 genes, 100.0%	1630 out of 7166 background genes, 22.7%	1.92e-05	0	0	UBC4/YBR082C:DOA4/YDR069C:STE14/YDR410C:EUG1/YDR518W:PTC7/YHR076W:RPN10/YHR200W:JEM1/YJL073W:MNN4/YKL201C:HRT3/YLR097C:GLR1/YPL091W
19941	modification-dependent protein catabolic process	5 out of 10 genes, 50.0%	216 out of 7166 background genes, 3.0%	0.00028	0	0	UBC4/YBR082C:DOA4/YDR069C:RPN10/YHR200W:JEM1/YJL073W:HRT3/YLR097C
6511	ubiquitin-dependent protein catabolic process	5 out of 10 genes, 50.0%	216 out of 7166 background genes, 3.0%	0.00028	0	0	UBC4/YBR082C:DOA4/YDR069C:RPN10/YHR200W:JEM1/YJL073W:HRT3/YLR097C
51603	proteolysis involved in cellular protein catabolic process	5 out of 10 genes, 50.0%	234 out of 7166 background genes, 3.3%	0.00042	0	0	UBC4/YBR082C:DOA4/YDR069C:RPN10/YHR200W:JEM1/YJL073W:HRT3/YLR097C
43632	modification-dependent macromolecule catabolic process	5 out of 10 genes, 50.0%	238 out of 7166 background genes, 3.3%	0.00045	0	0	UBC4/YBR082C:DOA4/YDR069C:RPN10/YHR200W:JEM1/YJL073W:HRT3/YLR097C
44257	cellular protein catabolic process	5 out of 10 genes, 50.0%	251 out of 7166 background genes, 3.5%	0.00059	0	0	UBC4/YBR082C:DOA4/YDR069C:RPN10/YHR200W:JEM1/YJL073W:HRT3/YLR097C
6508	proteolysis	5 out of 10 genes, 50.0%	253 out of 7166 background genes, 3.5%	0.00061	0	0	UBC4/YBR082C:DOA4/YDR069C:RPN10/YHR200W:JEM1/YJL073W:HRT3/YLR097C
30163	protein catabolic process	5 out of 10 genes, 50.0%	260 out of 7166 background genes, 3.6%	0.0007	0	0	UBC4/YBR082C:DOA4/YDR069C:RPN10/YHR200W:JEM1/YJL073W:HRT3/YLR097C
44265	cellular macromolecule catabolic process	5 out of 10 genes, 50.0%	389 out of 7166 background genes, 5.4%	0.0049	0.02	0.22	UBC4/YBR082C:DOA4/YDR069C:RPN10/YHR200W:JEM1/YJL073W:HRT3/YLR097C
44260	cellular macromolecule metabolic process	10 out of 10 genes, 100.0%	2869 out of 7166 background genes, 40.0%	0.00557	0.02	0.24	UBC4/YBR082C:DOA4/YDR069C:STE14/YDR410C:EUG1/YDR518W:PTC7/YHR076W:RPN10/YHR200W:JEM1/YJL073W:MNN4/YKL201C:HRT3/YLR097C:GLR1/YPL091W
9057	macromolecule catabolic process	5 out of 10 genes, 50.0%	411 out of 7166 background genes, 5.7%	0.00637	0.02	0.24	UBC4/YBR082C:DOA4/YDR069C:RPN10/YHR200W:JEM1/YJL073W:HRT3/YLR097C
43170	macromolecule metabolic process	10 out of 10 genes, 100.0%	2950 out of 7166 background genes, 41.2%	0.00736	0.02	0.28	UBC4/YBR082C:DOA4/YDR069C:STE14/YDR410C:EUG1/YDR518W:PTC7/YHR076W:RPN10/YHR200W:JEM1/YJL073W:MNN4/YKL201C:HRT3/YLR097C:GLR1/YPL091W
GOID	Gene ontology identification number
GO_term	Gene ontology, biological process

## Sheet: RNA metabolism
GOID	GO_term	Cluster frequency	Background frequency	P-value	FDR	Expected FP	Gene(s) annotated to the term
90304	nucleic acid metabolic process	27 out of 27 genes, 100.0%	1578 out of 7166 background genes, 22.0%	3.6e-16	0	0	YBL055C:PBP2/YBR233W:GBP2/YCL011C:SSN2/YDR443C:EDC3/YEL015W:PNC1/YGL037C:MMS2/YGL087C:NUT1/YGL151W:SYF2/YGR129W:NSR1/YGR159C:PIH1/YHR034C:SET2/YJL168C:HBS1/YKR084C:FRA1/YLL029W:SKI2/YLR398C:NAM7/YMR080C:SAS2/YMR127C:NGL2/YMR285C:MPP6/YNR024W:TRM11/YOL124C:PET127/YOR017W:SFL1/YOR140W:TEA1/YOR337W:VTS1/YOR359W:SSN3/YPL042C:ISU1/YPL135W:BRR1/YPR057W
6139	nucleobase-containing compound metabolic process	27 out of 27 genes, 100.0%	1760 out of 7166 background genes, 24.6%	7.02e-15	0	0	YBL055C:PBP2/YBR233W:GBP2/YCL011C:SSN2/YDR443C:EDC3/YEL015W:PNC1/YGL037C:MMS2/YGL087C:NUT1/YGL151W:SYF2/YGR129W:NSR1/YGR159C:PIH1/YHR034C:SET2/YJL168C:HBS1/YKR084C:FRA1/YLL029W:SKI2/YLR398C:NAM7/YMR080C:SAS2/YMR127C:NGL2/YMR285C:MPP6/YNR024W:TRM11/YOL124C:PET127/YOR017W:SFL1/YOR140W:TEA1/YOR337W:VTS1/YOR359W:SSN3/YPL042C:ISU1/YPL135W:BRR1/YPR057W
6725	cellular aromatic compound metabolic process	27 out of 27 genes, 100.0%	1831 out of 7166 background genes, 25.6%	2.06e-14	0	0	YBL055C:PBP2/YBR233W:GBP2/YCL011C:SSN2/YDR443C:EDC3/YEL015W:PNC1/YGL037C:MMS2/YGL087C:NUT1/YGL151W:SYF2/YGR129W:NSR1/YGR159C:PIH1/YHR034C:SET2/YJL168C:HBS1/YKR084C:FRA1/YLL029W:SKI2/YLR398C:NAM7/YMR080C:SAS2/YMR127C:NGL2/YMR285C:MPP6/YNR024W:TRM11/YOL124C:PET127/YOR017W:SFL1/YOR140W:TEA1/YOR337W:VTS1/YOR359W:SSN3/YPL042C:ISU1/YPL135W:BRR1/YPR057W
46483	heterocycle metabolic process	27 out of 27 genes, 100.0%	1851 out of 7166 background genes, 25.8%	2.76e-14	0	0	YBL055C:PBP2/YBR233W:GBP2/YCL011C:SSN2/YDR443C:EDC3/YEL015W:PNC1/YGL037C:MMS2/YGL087C:NUT1/YGL151W:SYF2/YGR129W:NSR1/YGR159C:PIH1/YHR034C:SET2/YJL168C:HBS1/YKR084C:FRA1/YLL029W:SKI2/YLR398C:NAM7/YMR080C:SAS2/YMR127C:NGL2/YMR285C:MPP6/YNR024W:TRM11/YOL124C:PET127/YOR017W:SFL1/YOR140W:TEA1/YOR337W:VTS1/YOR359W:SSN3/YPL042C:ISU1/YPL135W:BRR1/YPR057W
1901360	organic cyclic compound metabolic process	27 out of 27 genes, 100.0%	1905 out of 7166 background genes, 26.6%	6.05e-14	0	0	YBL055C:PBP2/YBR233W:GBP2/YCL011C:SSN2/YDR443C:EDC3/YEL015W:PNC1/YGL037C:MMS2/YGL087C:NUT1/YGL151W:SYF2/YGR129W:NSR1/YGR159C:PIH1/YHR034C:SET2/YJL168C:HBS1/YKR084C:FRA1/YLL029W:SKI2/YLR398C:NAM7/YMR080C:SAS2/YMR127C:NGL2/YMR285C:MPP6/YNR024W:TRM11/YOL124C:PET127/YOR017W:SFL1/YOR140W:TEA1/YOR337W:VTS1/YOR359W:SSN3/YPL042C:ISU1/YPL135W:BRR1/YPR057W
34641	cellular nitrogen compound metabolic process	27 out of 27 genes, 100.0%	1919 out of 7166 background genes, 26.8%	7.38e-14	0	0	YBL055C:PBP2/YBR233W:GBP2/YCL011C:SSN2/YDR443C:EDC3/YEL015W:PNC1/YGL037C:MMS2/YGL087C:NUT1/YGL151W:SYF2/YGR129W:NSR1/YGR159C:PIH1/YHR034C:SET2/YJL168C:HBS1/YKR084C:FRA1/YLL029W:SKI2/YLR398C:NAM7/YMR080C:SAS2/YMR127C:NGL2/YMR285C:MPP6/YNR024W:TRM11/YOL124C:PET127/YOR017W:SFL1/YOR140W:TEA1/YOR337W:VTS1/YOR359W:SSN3/YPL042C:ISU1/YPL135W:BRR1/YPR057W
6807	nitrogen compound metabolic process	27 out of 27 genes, 100.0%	2079 out of 7166 background genes, 29.0%	6.5e-13	0	0	YBL055C:PBP2/YBR233W:GBP2/YCL011C:SSN2/YDR443C:EDC3/YEL015W:PNC1/YGL037C:MMS2/YGL087C:NUT1/YGL151W:SYF2/YGR129W:NSR1/YGR159C:PIH1/YHR034C:SET2/YJL168C:HBS1/YKR084C:FRA1/YLL029W:SKI2/YLR398C:NAM7/YMR080C:SAS2/YMR127C:NGL2/YMR285C:MPP6/YNR024W:TRM11/YOL124C:PET127/YOR017W:SFL1/YOR140W:TEA1/YOR337W:VTS1/YOR359W:SSN3/YPL042C:ISU1/YPL135W:BRR1/YPR057W
16070	RNA metabolic process	24 out of 27 genes, 88.9%	1323 out of 7166 background genes, 18.5%	8.09e-13	0	0	GBP2/YCL011C:SSN2/YDR443C:EDC3/YEL015W:PNC1/YGL037C:NUT1/YGL151W:SYF2/YGR129W:NSR1/YGR159C:PIH1/YHR034C:SET2/YJL168C:HBS1/YKR084C:FRA1/YLL029W:SKI2/YLR398C:NAM7/YMR080C:SAS2/YMR127C:NGL2/YMR285C:MPP6/YNR024W:TRM11/YOL124C:PET127/YOR017W:SFL1/YOR140W:TEA1/YOR337W:VTS1/YOR359W:SSN3/YPL042C:ISU1/YPL135W:BRR1/YPR057W
44260	cellular macromolecule metabolic process	27 out of 27 genes, 100.0%	2869 out of 7166 background genes, 40.0%	4.07e-09	0	0	YBL055C:PBP2/YBR233W:GBP2/YCL011C:SSN2/YDR443C:EDC3/YEL015W:PNC1/YGL037C:MMS2/YGL087C:NUT1/YGL151W:SYF2/YGR129W:NSR1/YGR159C:PIH1/YHR034C:SET2/YJL168C:HBS1/YKR084C:FRA1/YLL029W:SKI2/YLR398C:NAM7/YMR080C:SAS2/YMR127C:NGL2/YMR285C:MPP6/YNR024W:TRM11/YOL124C:PET127/YOR017W:SFL1/YOR140W:TEA1/YOR337W:VTS1/YOR359W:SSN3/YPL042C:ISU1/YPL135W:BRR1/YPR057W
43170	macromolecule metabolic process	27 out of 27 genes, 100.0%	2950 out of 7166 background genes, 41.2%	8.67e-09	0	0	YBL055C:PBP2/YBR233W:GBP2/YCL011C:SSN2/YDR443C:EDC3/YEL015W:PNC1/YGL037C:MMS2/YGL087C:NUT1/YGL151W:SYF2/YGR129W:NSR1/YGR159C:PIH1/YHR034C:SET2/YJL168C:HBS1/YKR084C:FRA1/YLL029W:SKI2/YLR398C:NAM7/YMR080C:SAS2/YMR127C:NGL2/YMR285C:MPP6/YNR024W:TRM11/YOL124C:PET127/YOR017W:SFL1/YOR140W:TEA1/YOR337W:VTS1/YOR359W:SSN3/YPL042C:ISU1/YPL135W:BRR1/YPR057W
956	nuclear-transcribed mRNA catabolic process	8 out of 27 genes, 29.6%	96 out of 7166 background genes, 1.3%	3.28e-07	0	0	GBP2/YCL011C:EDC3/YEL015W:HBS1/YKR084C:SKI2/YLR398C:NAM7/YMR080C:MPP6/YNR024W:VTS1/YOR359W:SSN3/YPL042C
6402	mRNA catabolic process	8 out of 27 genes, 29.6%	99 out of 7166 background genes, 1.4%	4.21e-07	0	0	GBP2/YCL011C:EDC3/YEL015W:HBS1/YKR084C:SKI2/YLR398C:NAM7/YMR080C:MPP6/YNR024W:VTS1/YOR359W:SSN3/YPL042C
34655	nucleobase-containing compound catabolic process	9 out of 27 genes, 33.3%	157 out of 7166 background genes, 2.2%	7.31e-07	0	0	YBL055C:GBP2/YCL011C:EDC3/YEL015W:HBS1/YKR084C:SKI2/YLR398C:NAM7/YMR080C:MPP6/YNR024W:VTS1/YOR359W:SSN3/YPL042C
44238	primary metabolic process	27 out of 27 genes, 100.0%	3497 out of 7166 background genes, 48.8%	8.73e-07	0	0	YBL055C:PBP2/YBR233W:GBP2/YCL011C:SSN2/YDR443C:EDC3/YEL015W:PNC1/YGL037C:MMS2/YGL087C:NUT1/YGL151W:SYF2/YGR129W:NSR1/YGR159C:PIH1/YHR034C:SET2/YJL168C:HBS1/YKR084C:FRA1/YLL029W:SKI2/YLR398C:NAM7/YMR080C:SAS2/YMR127C:NGL2/YMR285C:MPP6/YNR024W:TRM11/YOL124C:PET127/YOR017W:SFL1/YOR140W:TEA1/YOR337W:VTS1/YOR359W:SSN3/YPL042C:ISU1/YPL135W:BRR1/YPR057W
19439	aromatic compound catabolic process	9 out of 27 genes, 33.3%	170 out of 7166 background genes, 2.4%	1.47e-06	0	0	YBL055C:GBP2/YCL011C:EDC3/YEL015W:HBS1/YKR084C:SKI2/YLR398C:NAM7/YMR080C:MPP6/YNR024W:VTS1/YOR359W:SSN3/YPL042C
44270	cellular nitrogen compound catabolic process	9 out of 27 genes, 33.3%	175 out of 7166 background genes, 2.4%	1.91e-06	0	0	YBL055C:GBP2/YCL011C:EDC3/YEL015W:HBS1/YKR084C:SKI2/YLR398C:NAM7/YMR080C:MPP6/YNR024W:VTS1/YOR359W:SSN3/YPL042C
46700	heterocycle catabolic process	9 out of 27 genes, 33.3%	177 out of 7166 background genes, 2.5%	2.11e-06	0	0	YBL055C:GBP2/YCL011C:EDC3/YEL015W:HBS1/YKR084C:SKI2/YLR398C:NAM7/YMR080C:MPP6/YNR024W:VTS1/YOR359W:SSN3/YPL042C
6401	RNA catabolic process	8 out of 27 genes, 29.6%	122 out of 7166 background genes, 1.7%	2.24e-06	0	0	GBP2/YCL011C:EDC3/YEL015W:HBS1/YKR084C:SKI2/YLR398C:NAM7/YMR080C:MPP6/YNR024W:VTS1/YOR359W:SSN3/YPL042C
1901361	organic cyclic compound catabolic process	9 out of 27 genes, 33.3%	182 out of 7166 background genes, 2.5%	2.69e-06	0	0	YBL055C:GBP2/YCL011C:EDC3/YEL015W:HBS1/YKR084C:SKI2/YLR398C:NAM7/YMR080C:MPP6/YNR024W:VTS1/YOR359W:SSN3/YPL042C
71704	organic substance metabolic process	27 out of 27 genes, 100.0%	3710 out of 7166 background genes, 51.8%	4.33e-06	0	0	YBL055C:PBP2/YBR233W:GBP2/YCL011C:SSN2/YDR443C:EDC3/YEL015W:PNC1/YGL037C:MMS2/YGL087C:NUT1/YGL151W:SYF2/YGR129W:NSR1/YGR159C:PIH1/YHR034C:SET2/YJL168C:HBS1/YKR084C:FRA1/YLL029W:SKI2/YLR398C:NAM7/YMR080C:SAS2/YMR127C:NGL2/YMR285C:MPP6/YNR024W:TRM11/YOL124C:PET127/YOR017W:SFL1/YOR140W:TEA1/YOR337W:VTS1/YOR359W:SSN3/YPL042C:ISU1/YPL135W:BRR1/YPR057W
44237	cellular metabolic process	27 out of 27 genes, 100.0%	3725 out of 7166 background genes, 52.0%	4.83e-06	0	0	YBL055C:PBP2/YBR233W:GBP2/YCL011C:SSN2/YDR443C:EDC3/YEL015W:PNC1/YGL037C:MMS2/YGL087C:NUT1/YGL151W:SYF2/YGR129W:NSR1/YGR159C:PIH1/YHR034C:SET2/YJL168C:HBS1/YKR084C:FRA1/YLL029W:SKI2/YLR398C:NAM7/YMR080C:SAS2/YMR127C:NGL2/YMR285C:MPP6/YNR024W:TRM11/YOL124C:PET127/YOR017W:SFL1/YOR140W:TEA1/YOR337W:VTS1/YOR359W:SSN3/YPL042C:ISU1/YPL135W:BRR1/YPR057W
16071	mRNA metabolic process	10 out of 27 genes, 37.0%	281 out of 7166 background genes, 3.9%	8.1e-06	0	0	GBP2/YCL011C:EDC3/YEL015W:SYF2/YGR129W:HBS1/YKR084C:SKI2/YLR398C:NAM7/YMR080C:MPP6/YNR024W:VTS1/YOR359W:SSN3/YPL042C:BRR1/YPR057W
8152	metabolic process	27 out of 27 genes, 100.0%	3862 out of 7166 background genes, 53.9%	1.28e-05	0	0	YBL055C:PBP2/YBR233W:GBP2/YCL011C:SSN2/YDR443C:EDC3/YEL015W:PNC1/YGL037C:MMS2/YGL087C:NUT1/YGL151W:SYF2/YGR129W:NSR1/YGR159C:PIH1/YHR034C:SET2/YJL168C:HBS1/YKR084C:FRA1/YLL029W:SKI2/YLR398C:NAM7/YMR080C:SAS2/YMR127C:NGL2/YMR285C:MPP6/YNR024W:TRM11/YOL124C:PET127/YOR017W:SFL1/YOR140W:TEA1/YOR337W:VTS1/YOR359W:SSN3/YPL042C:ISU1/YPL135W:BRR1/YPR057W
65007	biological regulation	17 out of 27 genes, 63.0%	1524 out of 7166 background genes, 21.3%	0.00076	0	0	PBP2/YBR233W:GBP2/YCL011C:SSN2/YDR443C:EDC3/YEL015W:PNC1/YGL037C:MMS2/YGL087C:NUT1/YGL151W:PIH1/YHR034C:SET2/YJL168C:HBS1/YKR084C:FRA1/YLL029W:NAM7/YMR080C:SAS2/YMR127C:SFL1/YOR140W:VTS1/YOR359W:SSN3/YPL042C:ISU1/YPL135W
1902679	negative regulation of RNA biosynthetic process	8 out of 27 genes, 29.6%	263 out of 7166 background genes, 3.7%	0.00085	0	0	SSN2/YDR443C:PNC1/YGL037C:SET2/YJL168C:FRA1/YLL029W:NAM7/YMR080C:SAS2/YMR127C:SFL1/YOR140W:SSN3/YPL042C
1903507	negative regulation of nucleic acid-templated transcription	8 out of 27 genes, 29.6%	263 out of 7166 background genes, 3.7%	0.00085	0	0	SSN2/YDR443C:PNC1/YGL037C:SET2/YJL168C:FRA1/YLL029W:NAM7/YMR080C:SAS2/YMR127C:SFL1/YOR140W:SSN3/YPL042C
45892	negative regulation of transcription, DNA-templated	8 out of 27 genes, 29.6%	263 out of 7166 background genes, 3.7%	0.00085	0	0	SSN2/YDR443C:PNC1/YGL037C:SET2/YJL168C:FRA1/YLL029W:NAM7/YMR080C:SAS2/YMR127C:SFL1/YOR140W:SSN3/YPL042C
51253	negative regulation of RNA metabolic process	8 out of 27 genes, 29.6%	265 out of 7166 background genes, 3.7%	0.0009	0	0	SSN2/YDR443C:PNC1/YGL037C:SET2/YJL168C:FRA1/YLL029W:NAM7/YMR080C:SAS2/YMR127C:SFL1/YOR140W:SSN3/YPL042C
10629	negative regulation of gene expression	8 out of 27 genes, 29.6%	286 out of 7166 background genes, 4.0%	0.00158	0	0	SSN2/YDR443C:PNC1/YGL037C:SET2/YJL168C:FRA1/YLL029W:NAM7/YMR080C:SAS2/YMR127C:SFL1/YOR140W:SSN3/YPL042C
44265	cellular macromolecule catabolic process	9 out of 27 genes, 33.3%	389 out of 7166 background genes, 5.4%	0.00173	0	0	YBL055C:GBP2/YCL011C:EDC3/YEL015W:HBS1/YKR084C:SKI2/YLR398C:NAM7/YMR080C:MPP6/YNR024W:VTS1/YOR359W:SSN3/YPL042C
19219	regulation of nucleobase-containing compound metabolic process	11 out of 27 genes, 40.7%	628 out of 7166 background genes, 8.8%	0.00179	0	0	SSN2/YDR443C:EDC3/YEL015W:PNC1/YGL037C:NUT1/YGL151W:SET2/YJL168C:FRA1/YLL029W:NAM7/YMR080C:SAS2/YMR127C:SFL1/YOR140W:VTS1/YOR359W:SSN3/YPL042C
10558	negative regulation of macromolecule biosynthetic process	8 out of 27 genes, 29.6%	294 out of 7166 background genes, 4.1%	0.00194	0	0.02	SSN2/YDR443C:PNC1/YGL037C:SET2/YJL168C:FRA1/YLL029W:NAM7/YMR080C:SAS2/YMR127C:SFL1/YOR140W:SSN3/YPL042C
2000113	negative regulation of cellular macromolecule biosynthetic process	8 out of 27 genes, 29.6%	294 out of 7166 background genes, 4.1%	0.00194	0	0.02	SSN2/YDR443C:PNC1/YGL037C:SET2/YJL168C:FRA1/YLL029W:NAM7/YMR080C:SAS2/YMR127C:SFL1/YOR140W:SSN3/YPL042C
45934	negative regulation of nucleobase-containing compound metabolic process	8 out of 27 genes, 29.6%	294 out of 7166 background genes, 4.1%	0.00194	0	0.02	SSN2/YDR443C:PNC1/YGL037C:SET2/YJL168C:FRA1/YLL029W:NAM7/YMR080C:SAS2/YMR127C:SFL1/YOR140W:SSN3/YPL042C
51172	negative regulation of nitrogen compound metabolic process	8 out of 27 genes, 29.6%	299 out of 7166 background genes, 4.2%	0.00219	0	0.04	SSN2/YDR443C:PNC1/YGL037C:SET2/YJL168C:FRA1/YLL029W:NAM7/YMR080C:SAS2/YMR127C:SFL1/YOR140W:SSN3/YPL042C
51171	regulation of nitrogen compound metabolic process	11 out of 27 genes, 40.7%	642 out of 7166 background genes, 9.0%	0.00222	0	0.04	SSN2/YDR443C:EDC3/YEL015W:PNC1/YGL037C:NUT1/YGL151W:SET2/YJL168C:FRA1/YLL029W:NAM7/YMR080C:SAS2/YMR127C:SFL1/YOR140W:VTS1/YOR359W:SSN3/YPL042C
9057	macromolecule catabolic process	9 out of 27 genes, 33.3%	411 out of 7166 background genes, 5.7%	0.0027	0	0.04	YBL055C:GBP2/YCL011C:EDC3/YEL015W:HBS1/YKR084C:SKI2/YLR398C:NAM7/YMR080C:MPP6/YNR024W:VTS1/YOR359W:SSN3/YPL042C
10467	gene expression	17 out of 27 genes, 63.0%	1675 out of 7166 background genes, 23.4%	0.00297	0	0.04	GBP2/YCL011C:SSN2/YDR443C:PNC1/YGL037C:NUT1/YGL151W:SYF2/YGR129W:SET2/YJL168C:HBS1/YKR084C:FRA1/YLL029W:NAM7/YMR080C:SAS2/YMR127C:MPP6/YNR024W:PET127/YOR017W:SFL1/YOR140W:TEA1/YOR337W:VTS1/YOR359W:SSN3/YPL042C:BRR1/YPR057W
31327	negative regulation of cellular biosynthetic process	8 out of 27 genes, 29.6%	315 out of 7166 background genes, 4.4%	0.00322	0	0.04	SSN2/YDR443C:PNC1/YGL037C:SET2/YJL168C:FRA1/YLL029W:NAM7/YMR080C:SAS2/YMR127C:SFL1/YOR140W:SSN3/YPL042C
9890	negative regulation of biosynthetic process	8 out of 27 genes, 29.6%	315 out of 7166 background genes, 4.4%	0.00322	0	0.04	SSN2/YDR443C:PNC1/YGL037C:SET2/YJL168C:FRA1/YLL029W:NAM7/YMR080C:SAS2/YMR127C:SFL1/YOR140W:SSN3/YPL042C
51252	regulation of RNA metabolic process	10 out of 27 genes, 37.0%	570 out of 7166 background genes, 8.0%	0.00539	0	0.06	SSN2/YDR443C:EDC3/YEL015W:PNC1/YGL037C:NUT1/YGL151W:SET2/YJL168C:FRA1/YLL029W:NAM7/YMR080C:SAS2/YMR127C:SFL1/YOR140W:SSN3/YPL042C
60255	regulation of macromolecule metabolic process	12 out of 27 genes, 44.4%	871 out of 7166 background genes, 12.2%	0.00693	0	0.06	SSN2/YDR443C:EDC3/YEL015W:PNC1/YGL037C:NUT1/YGL151W:SET2/YJL168C:HBS1/YKR084C:FRA1/YLL029W:NAM7/YMR080C:SAS2/YMR127C:SFL1/YOR140W:VTS1/YOR359W:SSN3/YPL042C
9987	cellular process	27 out of 27 genes, 100.0%	4873 out of 7166 background genes, 68.0%	0.00699	0	0.06	YBL055C:PBP2/YBR233W:GBP2/YCL011C:SSN2/YDR443C:EDC3/YEL015W:PNC1/YGL037C:MMS2/YGL087C:NUT1/YGL151W:SYF2/YGR129W:NSR1/YGR159C:PIH1/YHR034C:SET2/YJL168C:HBS1/YKR084C:FRA1/YLL029W:SKI2/YLR398C:NAM7/YMR080C:SAS2/YMR127C:NGL2/YMR285C:MPP6/YNR024W:TRM11/YOL124C:PET127/YOR017W:SFL1/YOR140W:TEA1/YOR337W:VTS1/YOR359W:SSN3/YPL042C:ISU1/YPL135W:BRR1/YPR057W
80090	regulation of primary metabolic process	12 out of 27 genes, 44.4%	876 out of 7166 background genes, 12.2%	0.00735	0	0.06	SSN2/YDR443C:EDC3/YEL015W:PNC1/YGL037C:NUT1/YGL151W:SET2/YJL168C:HBS1/YKR084C:FRA1/YLL029W:NAM7/YMR080C:SAS2/YMR127C:SFL1/YOR140W:VTS1/YOR359W:SSN3/YPL042C
31323	regulation of cellular metabolic process	12 out of 27 genes, 44.4%	896 out of 7166 background genes, 12.5%	0.00924	0	0.06	SSN2/YDR443C:EDC3/YEL015W:PNC1/YGL037C:NUT1/YGL151W:SET2/YJL168C:HBS1/YKR084C:FRA1/YLL029W:NAM7/YMR080C:SAS2/YMR127C:SFL1/YOR140W:VTS1/YOR359W:SSN3/YPL042C
288	nuclear-transcribed mRNA catabolic process, deadenylation-dependent decay	4 out of 27 genes, 14.8%	53 out of 7166 background genes, 0.7%	0.00975	0	0.06	EDC3/YEL015W:SKI2/YLR398C:NAM7/YMR080C:VTS1/YOR359W
GOID	Gene ontology identification number
GO_term	Gene ontology, biological process

## Sheet: Cell cycle
GOID	GO_term	Cluster frequency	Background frequency	P-value	FDR	Expected FP	Gene(s) annotated to the term
22402	cell cycle process	13 out of 13 genes, 100.0%	623 out of 7164 background genes, 8.7%	2.87e-12	0	0	HSL7/YBR133C:MRC1/YCL061C:PCL9/YDL179W:GIN4/YDR507C:PTC2/YER089C:BUD9/YGR041W:RME1/YGR044C:AMA1/YGR225W:MSC7/YHR039C:GIC1/YHR061C:NDT80/YHR124W:ELM1/YKL048C:FAR8/YMR029C
7049	cell cycle	13 out of 13 genes, 100.0%	648 out of 7164 background genes, 9.0%	4.81e-12	0	0	HSL7/YBR133C:MRC1/YCL061C:PCL9/YDL179W:GIN4/YDR507C:PTC2/YER089C:BUD9/YGR041W:RME1/YGR044C:AMA1/YGR225W:MSC7/YHR039C:GIC1/YHR061C:NDT80/YHR124W:ELM1/YKL048C:FAR8/YMR029C
1903047	mitotic cell cycle process	8 out of 13 genes, 61.5%	321 out of 7164 background genes, 4.5%	3.12e-06	0	0	HSL7/YBR133C:MRC1/YCL061C:PCL9/YDL179W:GIN4/YDR507C:BUD9/YGR041W:RME1/YGR044C:GIC1/YHR061C:ELM1/YKL048C
278	mitotic cell cycle	8 out of 13 genes, 61.5%	332 out of 7164 background genes, 4.6%	4.07e-06	0	0	HSL7/YBR133C:MRC1/YCL061C:PCL9/YDL179W:GIN4/YDR507C:BUD9/YGR041W:RME1/YGR044C:GIC1/YHR061C:ELM1/YKL048C
50789	regulation of biological process	11 out of 13 genes, 84.6%	1326 out of 7164 background genes, 18.5%	9.01e-05	0	0	HSL7/YBR133C:MRC1/YCL061C:PCL9/YDL179W:GIN4/YDR507C:PTC2/YER089C:RME1/YGR044C:AMA1/YGR225W:GIC1/YHR061C:NDT80/YHR124W:ELM1/YKL048C:FAR8/YMR029C
51726	regulation of cell cycle	6 out of 13 genes, 46.2%	205 out of 7164 background genes, 2.9%	0.00015	0	0	HSL7/YBR133C:MRC1/YCL061C:GIN4/YDR507C:PTC2/YER089C:RME1/YGR044C:GIC1/YHR061C
65007	biological regulation	11 out of 13 genes, 84.6%	1541 out of 7164 background genes, 21.5%	0.00044	0	0	HSL7/YBR133C:MRC1/YCL061C:PCL9/YDL179W:GIN4/YDR507C:PTC2/YER089C:RME1/YGR044C:AMA1/YGR225W:GIC1/YHR061C:NDT80/YHR124W:ELM1/YKL048C:FAR8/YMR029C
50794	regulation of cellular process	10 out of 13 genes, 76.9%	1262 out of 7164 background genes, 17.6%	0.00094	0	0	HSL7/YBR133C:MRC1/YCL061C:PCL9/YDL179W:GIN4/YDR507C:PTC2/YER089C:RME1/YGR044C:GIC1/YHR061C:NDT80/YHR124W:ELM1/YKL048C:FAR8/YMR029C
280	nuclear division	6 out of 13 genes, 46.2%	282 out of 7164 background genes, 3.9%	0.00095	0	0	MRC1/YCL061C:RME1/YGR044C:AMA1/YGR225W:MSC7/YHR039C:GIC1/YHR061C:NDT80/YHR124W
3	reproduction	7 out of 13 genes, 53.8%	464 out of 7164 background genes, 6.5%	0.0011	0	0	GIN4/YDR507C:RME1/YGR044C:AMA1/YGR225W:MSC7/YHR039C:NDT80/YHR124W:ELM1/YKL048C:FAR8/YMR029C
48285	organelle fission	6 out of 13 genes, 46.2%	291 out of 7164 background genes, 4.1%	0.00114	0	0	MRC1/YCL061C:RME1/YGR044C:AMA1/YGR225W:MSC7/YHR039C:GIC1/YHR061C:NDT80/YHR124W
75	cell cycle checkpoint	4 out of 13 genes, 30.8%	85 out of 7164 background genes, 1.2%	0.00241	0	0.04	MRC1/YCL061C:GIN4/YDR507C:PTC2/YER089C:AMA1/YGR225W
31106	septin ring organization	3 out of 13 genes, 23.1%	28 out of 7164 background genes, 0.4%	0.00295	0	0.04	GIN4/YDR507C:GIC1/YHR061C:ELM1/YKL048C
32185	septin cytoskeleton organization	3 out of 13 genes, 23.1%	29 out of 7164 background genes, 0.4%	0.00329	0	0.04	GIN4/YDR507C:GIC1/YHR061C:ELM1/YKL048C
44763	single-organism cellular process	13 out of 13 genes, 100.0%	3215 out of 7164 background genes, 44.9%	0.00585	0	0.04	HSL7/YBR133C:MRC1/YCL061C:PCL9/YDL179W:GIN4/YDR507C:PTC2/YER089C:BUD9/YGR041W:RME1/YGR044C:AMA1/YGR225W:MSC7/YHR039C:GIC1/YHR061C:NDT80/YHR124W:ELM1/YKL048C:FAR8/YMR029C
51301	cell division	5 out of 13 genes, 38.5%	230 out of 7164 background genes, 3.2%	0.00674	0	0.04	GIN4/YDR507C:BUD9/YGR041W:RME1/YGR044C:GIC1/YHR061C:ELM1/YKL048C
GOID	Gene ontology identification number
GO_term	Gene ontology, biological process

## Sheet: Intracellular transport
GOID	GO_term	Cluster frequency	Background frequency	P-value	FDR	Expected FP	Gene(s) annotated to the term
6810	transport	25 out of 25 genes, 100.0%	1129 out of 7166 background genes, 15.8%	8.93e-19	0	0	APM3/YBR288C:OSH2/YDL019C:ARX1/YDR101C:SRP101/YDR292C:VTC1/YER072W:VFA1/YER128W:MPC1/YGL080W:ZRT1/YGL255W:VHT1/YGR065C:BTN2/YGR142W:PEX21/YGR239C:MPC3/YGR243W:ARN1/YHL040C:AGE2/YIL044C:APS3/YJL024C:VPS13/YLL040C:XDJ1/YLR090W:PEP3/YLR148W:VTA1/YLR181C:YPT7/YML001W:JJJ1/YNL227C:SHR5/YOL110W:GYP1/YOR070C:SAM3/YPL274W:TOM5/YPR133W-A
51234	establishment of localization	25 out of 25 genes, 100.0%	1168 out of 7166 background genes, 16.3%	2.1e-18	0	0	APM3/YBR288C:OSH2/YDL019C:ARX1/YDR101C:SRP101/YDR292C:VTC1/YER072W:VFA1/YER128W:MPC1/YGL080W:ZRT1/YGL255W:VHT1/YGR065C:BTN2/YGR142W:PEX21/YGR239C:MPC3/YGR243W:ARN1/YHL040C:AGE2/YIL044C:APS3/YJL024C:VPS13/YLL040C:XDJ1/YLR090W:PEP3/YLR148W:VTA1/YLR181C:YPT7/YML001W:JJJ1/YNL227C:SHR5/YOL110W:GYP1/YOR070C:SAM3/YPL274W:TOM5/YPR133W-A
44765	single-organism transport	24 out of 25 genes, 96.0%	987 out of 7166 background genes, 13.8%	4.81e-18	0	0	APM3/YBR288C:OSH2/YDL019C:ARX1/YDR101C:SRP101/YDR292C:VTC1/YER072W:VFA1/YER128W:MPC1/YGL080W:ZRT1/YGL255W:VHT1/YGR065C:BTN2/YGR142W:PEX21/YGR239C:MPC3/YGR243W:ARN1/YHL040C:AGE2/YIL044C:APS3/YJL024C:VPS13/YLL040C:XDJ1/YLR090W:PEP3/YLR148W:VTA1/YLR181C:YPT7/YML001W:JJJ1/YNL227C:SHR5/YOL110W:SAM3/YPL274W:TOM5/YPR133W-A
1902578	single-organism localization	24 out of 25 genes, 96.0%	1073 out of 7166 background genes, 15.0%	3.6e-17	0	0	APM3/YBR288C:OSH2/YDL019C:ARX1/YDR101C:SRP101/YDR292C:VTC1/YER072W:VFA1/YER128W:MPC1/YGL080W:ZRT1/YGL255W:VHT1/YGR065C:BTN2/YGR142W:PEX21/YGR239C:MPC3/YGR243W:ARN1/YHL040C:AGE2/YIL044C:APS3/YJL024C:VPS13/YLL040C:XDJ1/YLR090W:PEP3/YLR148W:VTA1/YLR181C:YPT7/YML001W:JJJ1/YNL227C:SHR5/YOL110W:SAM3/YPL274W:TOM5/YPR133W-A
51179	localization	25 out of 25 genes, 100.0%	1321 out of 7166 background genes, 18.4%	4.71e-17	0	0	APM3/YBR288C:OSH2/YDL019C:ARX1/YDR101C:SRP101/YDR292C:VTC1/YER072W:VFA1/YER128W:MPC1/YGL080W:ZRT1/YGL255W:VHT1/YGR065C:BTN2/YGR142W:PEX21/YGR239C:MPC3/YGR243W:ARN1/YHL040C:AGE2/YIL044C:APS3/YJL024C:VPS13/YLL040C:XDJ1/YLR090W:PEP3/YLR148W:VTA1/YLR181C:YPT7/YML001W:JJJ1/YNL227C:SHR5/YOL110W:GYP1/YOR070C:SAM3/YPL274W:TOM5/YPR133W-A
51649	establishment of localization in cell	21 out of 25 genes, 84.0%	749 out of 7166 background genes, 10.5%	2.14e-15	0	0	APM3/YBR288C:OSH2/YDL019C:ARX1/YDR101C:SRP101/YDR292C:VTC1/YER072W:VFA1/YER128W:MPC1/YGL080W:BTN2/YGR142W:PEX21/YGR239C:MPC3/YGR243W:ARN1/YHL040C:AGE2/YIL044C:APS3/YJL024C:VPS13/YLL040C:XDJ1/YLR090W:PEP3/YLR148W:VTA1/YLR181C:YPT7/YML001W:JJJ1/YNL227C:SHR5/YOL110W:TOM5/YPR133W-A
1902582	single-organism intracellular transport	20 out of 25 genes, 80.0%	632 out of 7166 background genes, 8.8%	2.76e-15	0	0	APM3/YBR288C:OSH2/YDL019C:ARX1/YDR101C:SRP101/YDR292C:VTC1/YER072W:VFA1/YER128W:MPC1/YGL080W:BTN2/YGR142W:PEX21/YGR239C:MPC3/YGR243W:AGE2/YIL044C:APS3/YJL024C:VPS13/YLL040C:XDJ1/YLR090W:PEP3/YLR148W:VTA1/YLR181C:YPT7/YML001W:JJJ1/YNL227C:SHR5/YOL110W:TOM5/YPR133W-A
46907	intracellular transport	20 out of 25 genes, 80.0%	682 out of 7166 background genes, 9.5%	1.25e-14	0	0	APM3/YBR288C:OSH2/YDL019C:ARX1/YDR101C:SRP101/YDR292C:VTC1/YER072W:VFA1/YER128W:MPC1/YGL080W:BTN2/YGR142W:PEX21/YGR239C:MPC3/YGR243W:AGE2/YIL044C:APS3/YJL024C:VPS13/YLL040C:XDJ1/YLR090W:PEP3/YLR148W:VTA1/YLR181C:YPT7/YML001W:JJJ1/YNL227C:SHR5/YOL110W:TOM5/YPR133W-A
51641	cellular localization	21 out of 25 genes, 84.0%	894 out of 7166 background genes, 12.5%	8.45e-14	0	0	APM3/YBR288C:OSH2/YDL019C:ARX1/YDR101C:SRP101/YDR292C:VTC1/YER072W:VFA1/YER128W:MPC1/YGL080W:BTN2/YGR142W:PEX21/YGR239C:MPC3/YGR243W:ARN1/YHL040C:AGE2/YIL044C:APS3/YJL024C:VPS13/YLL040C:XDJ1/YLR090W:PEP3/YLR148W:VTA1/YLR181C:YPT7/YML001W:JJJ1/YNL227C:SHR5/YOL110W:TOM5/YPR133W-A
71702	organic substance transport	14 out of 25 genes, 56.0%	634 out of 7166 background genes, 8.8%	3.6e-07	0	0	APM3/YBR288C:OSH2/YDL019C:SRP101/YDR292C:MPC1/YGL080W:VHT1/YGR065C:BTN2/YGR142W:PEX21/YGR239C:MPC3/YGR243W:APS3/YJL024C:VPS13/YLL040C:XDJ1/YLR090W:SHR5/YOL110W:SAM3/YPL274W:TOM5/YPR133W-A
16482	cytoplasmic transport	12 out of 25 genes, 48.0%	550 out of 7166 background genes, 7.7%	9.88e-06	0	0	APM3/YBR288C:ARX1/YDR101C:SRP101/YDR292C:PEX21/YGR239C:AGE2/YIL044C:APS3/YJL024C:VPS13/YLL040C:XDJ1/YLR090W:PEP3/YLR148W:VTA1/YLR181C:JJJ1/YNL227C:TOM5/YPR133W-A
7034	vacuolar transport	7 out of 25 genes, 28.0%	150 out of 7166 background genes, 2.1%	6.93e-05	0	0	APM3/YBR288C:VTC1/YER072W:VFA1/YER128W:APS3/YJL024C:VPS13/YLL040C:PEP3/YLR148W:VTA1/YLR181C
44699	single-organism process	24 out of 25 genes, 96.0%	3548 out of 7166 background genes, 49.5%	7.73e-05	0	0	APM3/YBR288C:OSH2/YDL019C:ARX1/YDR101C:SRP101/YDR292C:VTC1/YER072W:VFA1/YER128W:MPC1/YGL080W:ZRT1/YGL255W:VHT1/YGR065C:BTN2/YGR142W:PEX21/YGR239C:MPC3/YGR243W:ARN1/YHL040C:AGE2/YIL044C:APS3/YJL024C:VPS13/YLL040C:XDJ1/YLR090W:PEP3/YLR148W:VTA1/YLR181C:YPT7/YML001W:JJJ1/YNL227C:SHR5/YOL110W:SAM3/YPL274W:TOM5/YPR133W-A
1902580	single-organism cellular localization	10 out of 25 genes, 40.0%	431 out of 7166 background genes, 6.0%	0.0001	0	0	APM3/YBR288C:ARX1/YDR101C:SRP101/YDR292C:PEX21/YGR239C:APS3/YJL024C:VPS13/YLL040C:XDJ1/YLR090W:JJJ1/YNL227C:SHR5/YOL110W:TOM5/YPR133W-A
6886	intracellular protein transport	9 out of 25 genes, 36.0%	332 out of 7166 background genes, 4.6%	0.00012	0	0	APM3/YBR288C:SRP101/YDR292C:BTN2/YGR142W:PEX21/YGR239C:APS3/YJL024C:VPS13/YLL040C:XDJ1/YLR090W:SHR5/YOL110W:TOM5/YPR133W-A
33365	protein localization to organelle	9 out of 25 genes, 36.0%	347 out of 7166 background genes, 4.8%	0.00018	0	0	APM3/YBR288C:SRP101/YDR292C:BTN2/YGR142W:PEX21/YGR239C:APS3/YJL024C:VPS13/YLL040C:XDJ1/YLR090W:YPT7/YML001W:TOM5/YPR133W-A
16192	vesicle-mediated transport	9 out of 25 genes, 36.0%	352 out of 7166 background genes, 4.9%	0.0002	0	0	APM3/YBR288C:OSH2/YDL019C:BTN2/YGR142W:AGE2/YIL044C:APS3/YJL024C:PEP3/YLR148W:YPT7/YML001W:JJJ1/YNL227C:GYP1/YOR070C
34613	cellular protein localization	10 out of 25 genes, 40.0%	462 out of 7166 background genes, 6.4%	0.0002	0	0	APM3/YBR288C:SRP101/YDR292C:BTN2/YGR142W:PEX21/YGR239C:APS3/YJL024C:VPS13/YLL040C:XDJ1/YLR090W:YPT7/YML001W:SHR5/YOL110W:TOM5/YPR133W-A
15031	protein transport	9 out of 25 genes, 36.0%	361 out of 7166 background genes, 5.0%	0.00024	0	0	APM3/YBR288C:SRP101/YDR292C:BTN2/YGR142W:PEX21/YGR239C:APS3/YJL024C:VPS13/YLL040C:XDJ1/YLR090W:SHR5/YOL110W:TOM5/YPR133W-A
70727	cellular macromolecule localization	10 out of 25 genes, 40.0%	484 out of 7166 background genes, 6.8%	0.0003	0	0	APM3/YBR288C:SRP101/YDR292C:BTN2/YGR142W:PEX21/YGR239C:APS3/YJL024C:VPS13/YLL040C:XDJ1/YLR090W:YPT7/YML001W:SHR5/YOL110W:TOM5/YPR133W-A
6605	protein targeting	8 out of 25 genes, 32.0%	281 out of 7166 background genes, 3.9%	0.0004	0	0	APM3/YBR288C:SRP101/YDR292C:PEX21/YGR239C:APS3/YJL024C:VPS13/YLL040C:XDJ1/YLR090W:SHR5/YOL110W:TOM5/YPR133W-A
45184	establishment of protein localization	9 out of 25 genes, 36.0%	387 out of 7166 background genes, 5.4%	0.00043	0	0	APM3/YBR288C:SRP101/YDR292C:BTN2/YGR142W:PEX21/YGR239C:APS3/YJL024C:VPS13/YLL040C:XDJ1/YLR090W:SHR5/YOL110W:TOM5/YPR133W-A
33036	macromolecule localization	11 out of 25 genes, 44.0%	655 out of 7166 background genes, 9.1%	0.0006	0	0	APM3/YBR288C:OSH2/YDL019C:SRP101/YDR292C:BTN2/YGR142W:PEX21/YGR239C:APS3/YJL024C:VPS13/YLL040C:XDJ1/YLR090W:YPT7/YML001W:SHR5/YOL110W:TOM5/YPR133W-A
8104	protein localization	10 out of 25 genes, 40.0%	527 out of 7166 background genes, 7.4%	0.00065	0	0	APM3/YBR288C:SRP101/YDR292C:BTN2/YGR142W:PEX21/YGR239C:APS3/YJL024C:VPS13/YLL040C:XDJ1/YLR090W:YPT7/YML001W:SHR5/YOL110W:TOM5/YPR133W-A
16197	endosomal transport	5 out of 25 genes, 20.0%	88 out of 7166 background genes, 1.2%	0.00141	0	0	BTN2/YGR142W:VPS13/YLL040C:PEP3/YLR148W:VTA1/YLR181C:YPT7/YML001W
72594	establishment of protein localization to organelle	7 out of 25 genes, 28.0%	286 out of 7166 background genes, 4.0%	0.00501	0	0.04	APM3/YBR288C:SRP101/YDR292C:PEX21/YGR239C:APS3/YJL024C:VPS13/YLL040C:XDJ1/YLR090W:TOM5/YPR133W-A
44802	single-organism membrane organization	7 out of 25 genes, 28.0%	289 out of 7166 background genes, 4.0%	0.00536	0	0.04	SRP101/YDR292C:VTC1/YER072W:VPS13/YLL040C:PEP3/YLR148W:YPT7/YML001W:SHR5/YOL110W:TOM5/YPR133W-A
61024	membrane organization	7 out of 25 genes, 28.0%	291 out of 7166 background genes, 4.1%	0.0056	0	0.04	SRP101/YDR292C:VTC1/YER072W:VPS13/YLL040C:PEP3/YLR148W:YPT7/YML001W:SHR5/YOL110W:TOM5/YPR133W-A
6850	mitochondrial pyruvate transport	2 out of 25 genes, 8.0%	4 out of 7166 background genes, 0.1%	0.00901	0	0.1	MPC1/YGL080W:MPC3/YGR243W
15718	monocarboxylic acid transport	3 out of 25 genes, 12.0%	24 out of 7166 background genes, 0.3%	0.00934	0	0.1	MPC1/YGL080W:VHT1/YGR065C:MPC3/YGR243W
GOID	Gene ontology identification number
GO_term	Gene ontology, biological process

## Sheet: Small molecule metabolism
GOID	GO_term	Cluster frequency	Background frequency	P-value	FDR	Expected FP	Gene(s) annotated to the term
44281	small molecule metabolic process	6 out of 6 genes, 100.0%	688 out of 7166 background genes, 9.6%	5.07e-05	0	0	GCV1/YDR019C:TRP4/YDR354W:SAH1/YER043C:BNA2/YJR078W:YKL151C:SRL4/YPL033C
1901606	alpha-amino acid catabolic process	3 out of 6 genes, 50.0%	32 out of 7166 background genes, 0.4%	0.00011	0	0	GCV1/YDR019C:SAH1/YER043C:BNA2/YJR078W
1901605	alpha-amino acid metabolic process	4 out of 6 genes, 66.7%	134 out of 7166 background genes, 1.9%	0.00011	0	0	GCV1/YDR019C:TRP4/YDR354W:SAH1/YER043C:BNA2/YJR078W
6576	cellular biogenic amine metabolic process	3 out of 6 genes, 50.0%	38 out of 7166 background genes, 0.5%	0.00018	0	0	TRP4/YDR354W:SAH1/YER043C:BNA2/YJR078W
9063	cellular amino acid catabolic process	3 out of 6 genes, 50.0%	45 out of 7166 background genes, 0.6%	0.0003	0	0	GCV1/YDR019C:SAH1/YER043C:BNA2/YJR078W
44106	cellular amine metabolic process	3 out of 6 genes, 50.0%	52 out of 7166 background genes, 0.7%	0.00047	0	0	TRP4/YDR354W:SAH1/YER043C:BNA2/YJR078W
9308	amine metabolic process	3 out of 6 genes, 50.0%	52 out of 7166 background genes, 0.7%	0.00047	0	0	TRP4/YDR354W:SAH1/YER043C:BNA2/YJR078W
55086	nucleobase-containing small molecule metabolic process	4 out of 6 genes, 66.7%	195 out of 7166 background genes, 2.7%	0.00051	0	0	SAH1/YER043C:BNA2/YJR078W:YKL151C:SRL4/YPL033C
6520	cellular amino acid metabolic process	4 out of 6 genes, 66.7%	209 out of 7166 background genes, 2.9%	0.00067	0	0	GCV1/YDR019C:TRP4/YDR354W:SAH1/YER043C:BNA2/YJR078W
1901564	organonitrogen compound metabolic process	5 out of 6 genes, 83.3%	563 out of 7166 background genes, 7.9%	0.00109	0	0	GCV1/YDR019C:TRP4/YDR354W:SAH1/YER043C:BNA2/YJR078W:YKL151C
16054	organic acid catabolic process	3 out of 6 genes, 50.0%	70 out of 7166 background genes, 1.0%	0.00115	0	0	GCV1/YDR019C:SAH1/YER043C:BNA2/YJR078W
46395	carboxylic acid catabolic process	3 out of 6 genes, 50.0%	70 out of 7166 background genes, 1.0%	0.00115	0	0	GCV1/YDR019C:SAH1/YER043C:BNA2/YJR078W
42430	indole-containing compound metabolic process	2 out of 6 genes, 33.3%	10 out of 7166 background genes, 0.1%	0.00173	0	0	TRP4/YDR354W:BNA2/YJR078W
6568	tryptophan metabolic process	2 out of 6 genes, 33.3%	10 out of 7166 background genes, 0.1%	0.00173	0	0	TRP4/YDR354W:BNA2/YJR078W
6586	indolalkylamine metabolic process	2 out of 6 genes, 33.3%	10 out of 7166 background genes, 0.1%	0.00173	0	0	TRP4/YDR354W:BNA2/YJR078W
1901565	organonitrogen compound catabolic process	3 out of 6 genes, 50.0%	84 out of 7166 background genes, 1.2%	0.002	0	0	GCV1/YDR019C:SAH1/YER043C:BNA2/YJR078W
44282	small molecule catabolic process	3 out of 6 genes, 50.0%	89 out of 7166 background genes, 1.2%	0.00238	0	0	GCV1/YDR019C:SAH1/YER043C:BNA2/YJR078W
19637	organophosphate metabolic process	4 out of 6 genes, 66.7%	312 out of 7166 background genes, 4.4%	0.00326	0	0	SAH1/YER043C:BNA2/YJR078W:YKL151C:SRL4/YPL033C
19752	carboxylic acid metabolic process	4 out of 6 genes, 66.7%	345 out of 7166 background genes, 4.8%	0.00485	0	0	GCV1/YDR019C:TRP4/YDR354W:SAH1/YER043C:BNA2/YJR078W
43436	oxoacid metabolic process	4 out of 6 genes, 66.7%	358 out of 7166 background genes, 5.0%	0.00561	0	0	GCV1/YDR019C:TRP4/YDR354W:SAH1/YER043C:BNA2/YJR078W
6082	organic acid metabolic process	4 out of 6 genes, 66.7%	359 out of 7166 background genes, 5.0%	0.00567	0	0	GCV1/YDR019C:TRP4/YDR354W:SAH1/YER043C:BNA2/YJR078W
9072	aromatic amino acid family metabolic process	2 out of 6 genes, 33.3%	19 out of 7166 background genes, 0.3%	0.00656	0	0	TRP4/YDR354W:BNA2/YJR078W
GOID	Gene ontology identification number
GO_term	Gene ontology, biological process

## Sheet: Other functions
ORF/Gene name
GTR2
GTR1
MEH1
SLM4
SLM1
RAS2
SMA2
YBR238C
RHO3
IZH3
GAL83
MDH2
PCK1
SAK1
YNR064C
SRL2
CIS3
SPO71
DIT2
QCR8
RIP1
YJL055W
INP1
YLR073C
PGM2
YMR099C
YNL191W

## Sheet: Unknown
ORF/Gene name
YLR283W
OM45
DLT1
YLR064W
YLR278C
YBR255W
YPL068C
ECM27
PIB2
YNL208W
YAL049C
YLR125W
RMD8
MET12
MPA43
YTP1
YMR181C
YLR407W
YGR259C
YOR292C
NRP1
YBR016W
YOR139C
YBL081W
TMA16
ASG1
YGR182C
YGR190C
YHR159W
